# Supplementary material for: Two-dimensional polymeric [Hg4(μ2-I)6I2(μ2-C4S6)]n
Source: Acta Crystallogr Sect E Struct Rep Online. 2011 Feb 26;67(Pt 3):m389. doi: 10.1107/S1600536811006556 (PMC3051975; doi:10.1107/S1600536811006556)
Supplement: Supplementary file 1 [file e-67-0m389-sup1.cif]

##############################################################################
###                                                                        ###
###        Electronic paper (Acta Crystallographica Section E)             ###
###                                                                        ###
##############################################################################
#                                                                            #
# This CIF contains the data in a paper accepted for publication in Acta     #
# Crystallographica Section E. It conforms to the requirements of Notes      #
# for Authors for Section E, and has been peer reviewed under the auspices   #
# of the IUCr Commission on Journals.                                        #
#                                                                            #
# Full details of the Crystallographic Information File format               #
# are given in the paper "The Crystallographic Information File (CIF):       #
# a New Standard Archive File for Crystallography" by S. R. Hall, F. H.      #
# Allen and I. D. Brown [Acta Cryst. (1991), A47, 655-685].                  #
#                                                                            #
# The current version of the core CIF dictionary is obtainable from          #
# ftp://ftp.iucr.org/pub/cif_core.dic. The current version number is 2.4.    #
#                                                                            #
# Software is freely available for graphical display of the structure(s) in  #
# this CIF.  For information consult the CIF home page http://www.iucr.org/  #
# cif/home.html                                                              #
#                                                                            #
# This file may be used for bona fide research purposes within the           #
# scientific community so long as proper attribution is given to the journal # 
# article from which it was obtained.                                        #
#                                                                            #
##############################################################################
                                             
data_I
_audit_creation_method     'SHELXL97'
_chemical_name_systematic
;
Poly[(\m~2~-2<i>H</i>,5<i>H</i>-1,3-dithiolo[4,5-<i>d</i>][1,3]dithiole-
2,5-dithione)hexa-\m~2~-iodido-diiodidotetramercury(II)]
;
_chemical_formula_moiety     'C2 Hg2 I4 S3'
_chemical_formula_sum     'C2 Hg2 I4 S3'
_chemical_formula_iupac     '[Hg4 I8 (C4 S6)]'
_chemical_formula_weight     1028.98
_symmetry_cell_setting     monoclinic
_symmetry_space_group_name_H-M     'P 21/c'
_symmetry_space_group_name_Hall     '-P 2ybc'
loop_
    _symmetry_equiv_pos_as_xyz
    'x, y, z'
    '-x, y+1/2, -z+1/2'
    '-x, -y, -z'
    'x, -y-1/2, z-1/2'
_cell_length_a     8.5502(6)
_cell_length_b     11.2156(8)
_cell_length_c     13.4634(9)
_cell_angle_alpha     90.00
_cell_angle_beta     91.3430(10)
_cell_angle_gamma     90.00
_cell_volume     1290.73(16)
_cell_formula_units_Z     4
_cell_measurement_reflns_used     8987
_cell_measurement_theta_min     2.36
_cell_measurement_theta_max     26
_cell_measurement_temperature     173(2)
_exptl_crystal_description     needle
_exptl_crystal_colour     'dark red'
_exptl_crystal_size_max     0.30
_exptl_crystal_size_mid     0.10
_exptl_crystal_size_min     0.10
_exptl_crystal_density_diffrn     5.295
_exptl_crystal_density_method     'not measured'
_exptl_crystal_F_000     1728
_exptl_absorpt_coefficient_mu     33.761
_exptl_absorpt_correction_type     multi-scan
_exptl_absorpt_process_details     '(SADABS; Bruker, 1999)'
_exptl_absorpt_correction_T_min     0.0352
_exptl_absorpt_correction_T_max     0.1333
_diffrn_ambient_temperature     173(2)
_diffrn_radiation_type     MoK\a
_diffrn_radiation_wavelength     0.71073
_diffrn_radiation_source     'fine-focus sealed tube'
_diffrn_radiation_monochromator     graphite
_diffrn_measurement_device_type     'Bruker APEX CCD'
_diffrn_measurement_method     \w
_diffrn_detector_area_resol_mean     ?
_diffrn_reflns_number     24415
_diffrn_reflns_av_R_equivalents     0.0861
_diffrn_reflns_av_sigmaI/netI     0.0328
_diffrn_reflns_theta_min     2.36
_diffrn_reflns_theta_max     26.00
_diffrn_reflns_theta_full     26.00
_diffrn_measured_fraction_theta_max     1.000
_diffrn_measured_fraction_theta_full     1.000
_diffrn_reflns_limit_h_min     -10
_diffrn_reflns_limit_h_max     10
_diffrn_reflns_limit_k_min     -13
_diffrn_reflns_limit_k_max     13
_diffrn_reflns_limit_l_min     -16
_diffrn_reflns_limit_l_max     16
_diffrn_standards_number     1
_diffrn_standards_interval_count     50
_diffrn_standards_interval_time     ?
_diffrn_standards_decay_%     0
_refine_special_details
;
Refinement of <i>F</i>^2^ against ALL reflections. The weighted <i>R</i>-factor
<i>wR</i> and goodness of fit <i>S</i> are based on <i>F</i>^2^, conventional
<i>R</i>-factors <i>R</i> are based on <i>F</i>, with <i>F</i> set to zero for
negative <i>F</i>^2^. The threshold expression of <i>F</i>^2^ >
\s(<i>F</i>^2^) is used only for calculating <i>R</i>-factors(gt) <i>etc</i>.
and is not relevant to the choice of reflections for refinement.
<i>R</i>-factors based on <i>F</i>^2^ are statistically about twice as large
as those based on <i>F</i>, and <i>R</i>- factors based on ALL data will be
even larger.
;
_reflns_number_total     2543
_reflns_number_gt     2337
_reflns_threshold_expression     I>2\s(I)
_refine_ls_structure_factor_coef     Fsqd
_refine_ls_matrix_type     full
_refine_ls_R_factor_all     0.0413
_refine_ls_R_factor_gt     0.0386
_refine_ls_wR_factor_gt     0.1113
_refine_ls_wR_factor_ref     0.1136
_refine_ls_goodness_of_fit_ref     1.025
_refine_ls_restrained_S_all     1.025
_refine_ls_number_reflns     2543
_refine_ls_number_parameters     100
_refine_ls_number_restraints     0
_refine_ls_weighting_scheme     calc
_refine_ls_weighting_details
         'calc w=1/[\s^2^(Fo^2^)+(0.0770P)^2^+7.1937P] where P=(Fo^2^+2Fc^2^)/3'
_atom_sites_solution_primary     direct
_atom_sites_solution_secondary     difmap
_refine_ls_shift/su_max     0.001
_refine_ls_shift/su_mean     0.000
_refine_diff_density_max     3.557
_refine_diff_density_min     -3.288
_refine_ls_extinction_method     none
_refine_ls_extinction_coef     ?
loop_
    _atom_type_symbol
    _atom_type_description
    _atom_type_scat_dispersion_real
    _atom_type_scat_dispersion_imag
    _atom_type_scat_source
    'C' 'C' 0.0033 0.0016
                         'International Tables Vol C Tables 4.2.6.8 and 6.1.1.4'
    'S' 'S' 0.1246 0.1234
                         'International Tables Vol C Tables 4.2.6.8 and 6.1.1.4'
    'I' 'I' -0.4742 1.8119
                         'International Tables Vol C Tables 4.2.6.8 and 6.1.1.4'
    'Hg' 'Hg' -2.3894 9.2266
                         'International Tables Vol C Tables 4.2.6.8 and 6.1.1.4'
_computing_data_collection     'SMART (Bruker, 2001)'
_computing_cell_refinement     'SAINT-Plus (Bruker, 1999)'
_computing_data_reduction     'SAINT-Plus (Bruker, 1999)'
_computing_structure_solution     'SHELXS97 (Sheldrick, 2008)'
_computing_structure_refinement     'SHELXL97 (Sheldrick, 2008)'
_computing_molecular_graphics     'ORTEP-3 (Farrugia, 1997)'
_computing_publication_material     'SHELXL97 (Sheldrick, 2008)'
loop_
    _atom_site_type_symbol
    _atom_site_label
    _atom_site_fract_x
    _atom_site_fract_y
    _atom_site_fract_z
    _atom_site_U_iso_or_equiv
    _atom_site_adp_type
    _atom_site_calc_flag
    _atom_site_refinement_flags
    _atom_site_occupancy
    _atom_site_disorder_assembly
    _atom_site_disorder_group
    C C1 0.0263(12) 0.9542(9) 1.0288(7) 0.029(2) Uani d . 1 . .
    C C2 0.2439(12) 0.9942(9) 0.9076(8) 0.033(2) Uani d . 1 . .
    Hg Hg1 0.51629(6) 0.77041(5) 0.83365(5) 0.05585(19) Uani d . 1 . .
    Hg Hg2 0.22624(7) 0.46970(6) 0.97826(5) 0.0672(2) Uani d . 1 . .
    I I1 0.82359(9) 0.77867(6) 0.83985(5) 0.0374(2) Uani d . 1 . .
    I I2 0.25603(8) 0.64475(6) 0.79810(5) 0.0372(2) Uani d . 1 . .
    I I3 0.08558(9) 0.60123(6) 1.11662(5) 0.03616(19) Uani d . 1 . .
    I I4 0.45656(8) 0.32667(6) 0.92556(5) 0.03444(19) Uani d . 1 . .
    S S1 0.2076(3) 0.8973(2) 1.0033(2) 0.0374(6) Uani d . 1 . .
    S S2 0.4123(3) 0.9968(3) 0.8465(2) 0.0427(6) Uani d . 1 . .
    S S3 -0.0987(3) 0.9043(2) 1.1185(2) 0.0363(6) Uani d . 1 . .
loop_
    _atom_site_aniso_label
    _atom_site_aniso_U_11
    _atom_site_aniso_U_22
    _atom_site_aniso_U_33
    _atom_site_aniso_U_12
    _atom_site_aniso_U_13
    _atom_site_aniso_U_23
    C1 0.025(5) 0.035(5) 0.028(5) -0.001(4) 0.003(4) 0.002(4)
    C2 0.031(5) 0.029(5) 0.039(5) -0.002(4) 0.003(4) -0.001(4)
    Hg1 0.0325(3) 0.0672(4) 0.0682(4) -0.0029(2) 0.0078(2) 0.0044(3)
    Hg2 0.0477(4) 0.0668(4) 0.0881(5) 0.0157(3) 0.0243(3) -0.0110(3)
    I1 0.0303(4) 0.0452(4) 0.0369(4) -0.0012(3) 0.0048(3) -0.0032(3)
    I2 0.0332(4) 0.0424(4) 0.0359(4) -0.0019(3) 0.0013(3) 0.0038(3)
    I3 0.0351(4) 0.0365(4) 0.0369(4) -0.0014(3) 0.0029(3) -0.0047(3)
    I4 0.0305(4) 0.0404(4) 0.0326(4) 0.0048(3) 0.0041(3) -0.0024(3)
    S1 0.0310(14) 0.0406(14) 0.0410(14) 0.0074(11) 0.0101(11) 0.0073(11)
    S2 0.0350(15) 0.0365(13) 0.0576(17) 0.0020(11) 0.0205(13) 0.0038(12)
    S3 0.0339(14) 0.0372(13) 0.0383(13) 0.0051(10) 0.0128(11) 0.0067(11)
_geom_special_details
;
All e.s.d.'s (except the e.s.d. in the dihedral angle between two l.s. planes)
are estimated using the full covariance matrix. The cell e.s.d.'s are taken
into account individually in the estimation of e.s.d.'s in distances, angles
and torsion angles; correlations between e.s.d.'s in cell parameters are only
used when they are defined by crystal symmetry. An approximate (isotropic)
treatment of cell e.s.d.'s is used for estimating e.s.d.'s involving l.s.
planes.
;
loop_
    _geom_bond_atom_site_label_1
    _geom_bond_atom_site_label_2
    _geom_bond_site_symmetry_2
    _geom_bond_distance
    _geom_bond_publ_flag
    C1 C1 3_577 1.36(2) ?
    C1 S1 . 1.718(11) ?
    C1 S3 . 1.724(11) ?
    C2 S2 . 1.675(11) ?
    C2 S3 3_577 1.715(11) ?
    C2 S1 . 1.720(11) ?
    Hg1 I1 . 2.6285(9) ?
    Hg1 I2 . 2.6678(9) ?
    Hg1 S2 . 2.697(3) ?
    Hg2 I4 . 2.6496(9) ?
    Hg2 I3 . 2.6828(9) ?
    Hg2 I3 3_567 3.0353(10) ?
    Hg2 I2 . 3.1357(10) ?
    I3 Hg2 3_567 3.0353(10) ?
    S3 C2 3_577 1.715(11) ?
loop_
    _geom_angle_atom_site_label_1
    _geom_angle_atom_site_label_2
    _geom_angle_atom_site_label_3
    _geom_angle_site_symmetry_1
    _geom_angle_site_symmetry_3
    _geom_angle
    _geom_angle_publ_flag
    C1 C1 S1 3_577 . 117.1(11) ?
    C1 C1 S3 3_577 . 116.3(11) ?
    S1 C1 S3 . . 126.6(6) ?
    S2 C2 S3 . 3_577 121.0(6) ?
    S2 C2 S1 . . 123.4(6) ?
    S3 C2 S1 3_577 . 115.5(6) ?
    I1 Hg1 I2 . . 148.57(3) ?
    I1 Hg1 S2 . . 107.19(7) ?
    I2 Hg1 S2 . . 103.53(7) ?
    I4 Hg2 I3 . . 150.11(4) ?
    I4 Hg2 I3 . 3_567 112.31(3) ?
    I3 Hg2 I3 . 3_567 91.87(3) ?
    I4 Hg2 I2 . . 95.60(3) ?
    I3 Hg2 I2 . . 103.81(3) ?
    I3 Hg2 I2 3_567 . 85.70(3) ?
    Hg1 I2 Hg2 . . 105.93(3) ?
    Hg2 I3 Hg2 . 3_567 88.13(3) ?
    C1 S1 C2 . . 95.4(5) ?
    C2 S2 Hg1 . . 107.7(4) ?
    C2 S3 C1 3_577 . 95.7(5) ?
data_global
_journal_data_validation_number     ?
_journal_date_recd_electronic     2011-01-25
_journal_date_accepted     2011-02-21
_journal_name_full     'Acta Crystallographica, Section E'
_journal_year     2011
_journal_volume     67
_journal_issue      3
_journal_page_first     m389
_journal_page_last     m389
_journal_paper_category     QM
_journal_coeditor_code     FI2103
_publ_contact_author_name     'Carsten Strohmann'
_publ_contact_author_address
;
Anorganische Chemie, Technische Universit\"at Dortmund, Otto-Hahn-Strasse 6,
 44227 Dortmund, Germany
;
_publ_contact_author_email     mail@carsten-strohmann.de
_publ_contact_author_fax     '+49 231 755 3797'
_publ_contact_author_phone     '+49 231 755 3807'
_publ_section_title
;
Two-dimensional polymeric [Hg~4~(\m~2~-I~6~)I~2~(\m~2~-C~4~S~6~)]~n~
;
loop_
    _publ_author_name
    _publ_author_footnote
    _publ_author_address
    'Aur\'elien Hameau' .
;
Institut UTINAM UMR CNRS 6213, Universit\'e de Franche-Comt\'e
16 Route de Gray, La Bouloie, 25030 Besan\,con, France
;
    'Fabrice Guyon' .
;
Institut UTINAM UMR CNRS 6213, Universit\'e de Franche-Comt\'e
16 Route de Gray, La Bouloie, 25030 Besan\,con, France
;
    'Michael Knorr' .
;
Institut UTINAM UMR CNRS 6213, Universit\'e de Franche-Comt\'e
16 Route de Gray, La Bouloie, 25030 Besan\,con, France
;
    'Colquhoun, Victoria P.' .
;
Anorganische Chemie, Technische Universit\"at Dortmund, Otto-Hahn-Strasse 6,
44227 Dortmund, Germany
;
    'Strohmann, Carsten' .
;
Anorganische Chemie, Technische Universit\"at Dortmund, Otto-Hahn-Strasse 6,
44227 Dortmund, Germany
;
