# Supplementary material for: Two-dimensional polymeric [Hg4(μ2-I)6I2(μ2-C4S6)]n
Source: Acta Crystallogr Sect E Struct Rep Online. 2011 Feb 26;67(Pt 3):m389. doi: 10.1107/S1600536811006556 (PMC3051975; doi:10.1107/S1600536811006556)
Supplement: Supplementary file 2 [file e-67-0m389-Isup2.hkl]

#
# h,k,l, Fc-squared, Fo-squared, sigma(Fo-squared) and status flag
#
data_I
_shelx_title ' 1402mk in P2(1)/c'
_shelx_refln_list_code          4
_shelx_F_calc_maximum      655.97
_exptl_crystal_F_000      1728.00
_reflns_d_resolution_high  0.8108
 
loop_
 _symmetry_equiv_pos_as_xyz
 'x, y, z'
 '-x, y+1/2, -z+1/2'
 '-x, -y, -z'
 'x, -y-1/2, z-1/2'
 
_cell_length_a     8.5502
_cell_length_b    11.2156
_cell_length_c    13.4634
_cell_angle_alpha  90.000
_cell_angle_beta   91.343
_cell_angle_gamma  90.000
 
_shelx_F_squared_multiplier     1.000
 
loop_
 _refln_index_h
 _refln_index_k
 _refln_index_l
 _refln_F_squared_calc
 _refln_F_squared_meas
 _refln_F_squared_sigma
 _refln_observed_status
   1   0   0    25569.17    27789.29   2446.90 o
   2   0   0     1935.02     2542.60    133.10 o
   3   0   0   400315.22   323503.72  13825.19 o
   4   0   0   201244.84   183546.08   4611.06 o
   5   0   0     5951.96     4849.73    208.35 o
   6   0   0    11190.33    10930.18    353.56 o
   7   0   0    45314.34    45657.59   1977.40 o
   8   0   0     1719.64     1135.36    153.40 o
   9   0   0      108.90      406.60    134.11 o
  10   0   0       63.07      180.83    147.41 o
   1   1   0     5455.71     6810.93    121.33 o
   2   1   0     2633.84     3087.42    108.79 o
   3   1   0    32325.71    35635.79    990.60 o
   4   1   0   163391.50   161381.98   2682.40 o
   5   1   0      224.25      426.44     59.10 o
   6   1   0    15027.07    15977.28    428.52 o
   7   1   0    90900.48    98398.92   2602.04 o
   8   1   0     8217.36     9141.77    323.12 o
   9   1   0     3802.75     4395.68    227.42 o
  10   1   0     6689.70     6476.25    469.65 o
   0   2   0    25547.23    25715.03    394.64 o
   1   2   0   137162.64   130861.58   1761.95 o
   2   2   0   149056.94   130740.16   2010.93 o
   3   2   0   103161.91    97001.95   1765.16 o
   4   2   0     8485.78     8791.03    248.94 o
   5   2   0    35113.28    35483.73    950.52 o
   6   2   0    99257.20    97485.20   3450.95 o
   7   2   0      884.83     1239.05    105.70 o
   8   2   0      254.48      303.63     71.81 o
   9   2   0    17109.50    16766.47    738.18 o
  10   2   0       98.58      261.36    165.76 o
   1   3   0    39794.64    42470.49    527.42 o
   2   3   0    13014.70    12651.22    158.12 o
   3   3   0    30792.04    31566.98    380.60 o
   4   3   0     3760.35     3580.74    101.56 o
   5   3   0     5112.31     5629.90    144.72 o
   6   3   0     9759.83    11214.03    229.17 o
   7   3   0    13885.38    13115.71    299.58 o
   8   3   0     1424.10     1649.34    148.99 o
   9   3   0      289.05      551.42    105.85 o
  10   3   0    17480.56    16265.51    858.11 o
   0   4   0    25032.20    21880.09    338.91 o
   1   4   0    57975.05    57430.64    606.98 o
   2   4   0      512.06      708.01     52.00 o
   3   4   0    61889.71    59200.24    784.25 o
   4   4   0    22280.09    21013.34    245.28 o
   5   4   0    15463.97    14986.79    274.93 o
   6   4   0    45991.24    46095.79    682.42 o
   7   4   0     3574.21     3605.91    184.08 o
   8   4   0      801.16      886.34    115.35 o
   9   4   0     2331.35     2332.10    175.38 o
  10   4   0      911.23      965.32    175.13 o
   1   5   0   125115.93   118583.84   1431.97 o
   2   5   0    16989.70    18282.87    201.24 o
   3   5   0    67317.85    69579.23    567.30 o
   4   5   0    10326.63     9864.61    182.49 o
   5   5   0     9666.45     9126.43    204.30 o
   6   5   0     5116.49     5824.79    214.15 o
   7   5   0     1713.39     1685.63    143.54 o
   8   5   0     1644.93     1913.59    154.71 o
   9   5   0     1439.37     1500.08    160.56 o
   0   6   0      276.22      316.53     56.91 o
   1   6   0    23768.65    27609.36    412.54 o
   2   6   0    23588.12    21848.67    306.92 o
   3   6   0     8950.21     9508.41    171.06 o
   4   6   0    15455.67    15499.64    228.22 o
   5   6   0    12859.24    11532.26    275.16 o
   6   6   0    15856.52    16450.71    425.48 o
   7   6   0    12592.44    12859.90    324.71 o
   8   6   0      816.89      799.19    110.77 o
   9   6   0     3253.27     3347.14    200.15 o
   1   7   0    28963.64    29362.60    413.74 o
   2   7   0     3796.57     3305.72    106.84 o
   3   7   0      175.96      238.59     44.36 o
   4   7   0     1663.29     1795.85    104.64 o
   5   7   0    18803.82    19546.93    455.82 o
   6   7   0     1631.87     1410.60    122.86 o
   7   7   0     1122.75     1125.96    119.70 o
   8   7   0     9912.37    10328.64    307.49 o
   9   7   0     1166.12     1240.29    160.15 o
   0   8   0    15666.39    13954.76    311.64 o
   1   8   0      320.45      558.93     57.89 o
   2   8   0     2588.24     3122.82    108.78 o
   3   8   0      154.09      132.15     38.87 o
   4   8   0     1924.83     1527.65    108.72 o
   5   8   0     1830.83     1867.23    120.42 o
   6   8   0     1691.13     1587.49    125.70 o
   7   8   0      906.65      981.75    110.66 o
   8   8   0     3062.38     2958.01    174.97 o
   1   9   0      795.66      827.84     76.53 o
   2   9   0     3668.57     3999.88    122.93 o
   3   9   0       40.05      136.73     47.71 o
   4   9   0      419.69      289.86     63.11 o
   5   9   0       74.53      140.60     51.91 o
   6   9   0     2681.61     2990.81    150.28 o
   7   9   0       51.30       69.82     54.56 o
   8   9   0     3942.98     3748.57    198.72 o
   0  10   0      595.39     1107.09    120.65 o
   1  10   0     6675.50     6094.43    176.16 o
   2  10   0     3790.30     4168.85    162.89 o
   3  10   0       44.03       54.69     43.23 o
   4  10   0    13351.58    12043.72    332.92 o
   5  10   0      510.46      548.80     78.54 o
   6  10   0     1318.74     1099.14    111.00 o
   7  10   0      289.66      321.99     73.51 o
   1  11   0     2753.95     3186.99    141.87 o
   2  11   0       88.14      167.40     55.26 o
   3  11   0    12472.06    11790.82    285.44 o
   4  11   0      332.19      438.25     75.73 o
   5  11   0       16.88        6.88     42.98 o
   6  11   0     1257.54     1027.45    102.80 o
   0  12   0      377.39      260.52     97.07 o
   1  12   0     2461.61     2038.21    128.68 o
   2  12   0     5484.00     4706.94    194.35 o
   3  12   0       19.45       94.74     54.39 o
   4  12   0       68.85      203.84     63.88 o
   5  12   0     1659.96     1350.55    115.88 o
   1  13   0       70.20      180.37     74.79 o
   2  13   0     3000.43     2848.60    160.52 o
   3  13   0      737.94      869.24    108.74 o
 -10   1   1      596.40      400.75    138.53 o
  -9   1   1      134.46      243.10     91.97 o
  -8   1   1       39.57      165.31     65.38 o
  -7   1   1    18316.27    19760.35    809.57 o
  -6   1   1    19226.44    18294.86    785.19 o
  -5   1   1     2945.36     2818.61    124.01 o
  -4   1   1    72047.74    69350.37   1524.11 o
  -3   1   1    17333.73    16908.81    527.17 o
  -2   1   1     9319.07     9710.98    225.99 o
  -1   1   1     2049.56     2262.92     61.95 o
   0   1   1   112075.24    85386.65  11464.94 o
   1   1   1    15935.42    18990.39    433.12 o
   2   1   1    55034.32    54360.40   1854.48 o
   3   1   1   100168.73   105576.79   3430.64 o
   4   1   1     2371.36     1864.60     80.34 o
   5   1   1     4931.01     5104.77    138.64 o
   6   1   1    25197.90    22259.16    611.87 o
   7   1   1     3249.32     3603.08    145.35 o
   8   1   1      830.57      543.89     77.03 o
   9   1   1    20919.61    21319.87   1228.08 o
  10   1   1     1475.39     1122.81    234.30 o
 -10   2   1     8179.98     7330.62    715.92 o
  -9   2   1     1996.81     1574.94    167.03 o
  -8   2   1    14962.11    15326.90    605.29 o
  -7   2   1      609.55      899.86    107.12 o
  -6   2   1    12648.32    14121.40    584.85 o
  -5   2   1      819.15     1094.59     87.70 o
  -4   2   1    97812.16   100209.26   2027.99 o
  -3   2   1    67785.73    66438.11   1241.44 o
  -2   2   1    11684.53    10787.72    137.16 o
  -1   2   1       94.14      239.38     26.31 o
   0   2   1    12569.53    12372.06    226.73 o
   1   2   1     1316.41     1183.87     44.43 o
   2   2   1   177817.44   159224.03   3806.98 o
   3   2   1     1959.82     1930.44     63.02 o
   4   2   1    16894.25    18170.81    286.80 o
   5   2   1    10352.89    10009.94    314.12 o
   6   2   1     4264.18     4200.68    181.05 o
   7   2   1    25287.01    27437.58    744.12 o
   8   2   1     3043.14     2943.02    148.39 o
   9   2   1     1143.09     1360.54    157.58 o
  10   2   1       97.64      117.46    143.90 o
 -10   3   1       36.50       30.30    106.73 o
  -9   3   1     3699.35     4035.05    254.42 o
  -8   3   1     4357.86     4171.02    191.32 o
  -7   3   1     6674.18     7453.17    240.10 o
  -6   3   1     1244.40     1111.12     98.64 o
  -5   3   1    52191.04    50249.11   1095.36 o
  -4   3   1     3890.09     3974.29    114.88 o
  -3   3   1    20200.84    20756.03    299.01 o
  -2   3   1   134917.84   124892.16   1334.70 o
  -1   3   1   123575.36   127228.06   2037.30 o
   0   3   1     2072.02     1304.78     43.14 o
   1   3   1     6874.55     6905.84    120.71 o
   2   3   1    38757.66    42367.90    831.29 o
   3   3   1      623.04      402.48     33.09 o
   4   3   1    48419.44    44584.40    627.74 o
   5   3   1      208.74      203.15     38.28 o
   6   3   1    12770.74    11972.66    224.23 o
   7   3   1    18237.63    18013.59    444.29 o
   8   3   1      789.02      705.01    103.70 o
   9   3   1     4488.52     4302.52    226.13 o
  10   3   1     7570.05     7977.52    394.43 o
 -10   4   1      428.11      270.93    130.72 o
  -9   4   1      970.99      942.67    137.33 o
  -8   4   1     2147.75     1655.87    151.04 o
  -7   4   1      151.07      176.72     71.56 o
  -6   4   1       23.75      192.21     67.74 o
  -5   4   1      556.33      794.37     70.30 o
  -4   4   1    15877.38    15399.53    213.09 o
  -3   4   1    10155.04    12703.22    172.61 o
  -2   4   1     5161.44     4259.78    104.24 o
  -1   4   1   102971.10   100021.63   1268.78 o
   0   4   1    13580.98    11018.49    182.31 o
   1   4   1      432.27     1077.67     59.29 o
   2   4   1    53996.72    52602.16    518.22 o
   3   4   1   211284.41   191144.98   2238.72 o
   4   4   1     4317.19     5483.24    119.16 o
   5   4   1      770.25      859.21     69.34 o
   6   4   1    90522.97    88821.77   1763.78 o
   7   4   1      426.20      427.01     86.54 o
   8   4   1      245.02      349.52     79.79 o
   9   4   1      258.42      446.13    110.67 o
  10   4   1     1558.57     1569.05    186.05 o
  -9   5   1     9895.66    10003.29    404.21 o
  -8   5   1     9252.88     8410.54    273.82 o
  -7   5   1     3498.12     3156.48    182.18 o
  -6   5   1      182.07      328.29     76.32 o
  -5   5   1     3440.15     3520.79    148.00 o
  -4   5   1    24352.21    22160.96    275.71 o
  -3   5   1    15426.51    14119.31    206.22 o
  -2   5   1    77265.18    75670.80    591.03 o
  -1   5   1    42936.73    46434.39    622.68 o
   0   5   1       18.61       66.55     20.83 o
   1   5   1     3659.01     3062.05     72.33 o
   2   5   1     1484.78     2424.51     78.95 o
   3   5   1    12979.85    12815.28    185.22 o
   4   5   1     3746.69     4316.07    121.40 o
   5   5   1    13664.90    12215.68    247.54 o
   6   5   1     7671.94     7008.41    225.11 o
   7   5   1     7437.25     7009.22    234.47 o
   8   5   1     4315.18     4071.81    189.29 o
   9   5   1     5056.48     5283.41    256.02 o
  -9   6   1     2346.87     2560.39    189.15 o
  -8   6   1      690.36      668.06    103.20 o
  -7   6   1    10899.70    11485.66    314.97 o
  -6   6   1    11912.62    12155.85    388.90 o
  -5   6   1    18434.16    18320.48    422.91 o
  -4   6   1    30184.20    28958.04    334.43 o
  -3   6   1    45657.48    43511.11    545.61 o
  -2   6   1      599.91      972.58     65.03 o
  -1   6   1     1123.18     1421.41     68.14 o
   0   6   1    69084.44    66752.50    747.62 o
   1   6   1    63864.66    62117.84    960.19 o
   2   6   1    11653.79    12433.64    227.63 o
   3   6   1    14325.33    13540.35    195.92 o
   4   6   1    12165.75    11633.59    223.96 o
   5   6   1    13379.77    12883.27    259.03 o
   6   6   1      752.25      775.86     96.19 o
   7   6   1     6974.83     6840.75    264.39 o
   8   6   1     8633.07     9341.59    370.08 o
   9   6   1     1905.64     2036.48    165.78 o
  -9   7   1     1882.84     1987.87    182.88 o
  -8   7   1     1298.33     1538.47    152.88 o
  -7   7   1     8771.07     8310.97    284.43 o
  -6   7   1     2265.43     2730.02    156.19 o
  -5   7   1    10444.20    11329.87    280.96 o
  -4   7   1      370.86      433.43     63.98 o
  -3   7   1      201.15      294.01     48.75 o
  -2   7   1      233.61      314.80     70.48 o
  -1   7   1     4952.20     5511.67    126.69 o
   0   7   1    26760.78    26658.43    398.46 o
   1   7   1      493.19      559.39     52.18 o
   2   7   1     1759.64     1651.97     73.63 o
   3   7   1    33368.86    31411.65    428.12 o
   4   7   1    50247.89    47241.81    826.93 o
   5   7   1     4354.17     4320.87    167.07 o
   6   7   1      452.81      466.84     78.94 o
   7   7   1    18252.95    17180.44    351.55 o
   8   7   1      647.46      721.11    105.42 o
   9   7   1       47.71      127.89     83.28 o
  -8   8   1    11657.90    12153.19    397.07 o
  -7   8   1     3832.73     3475.26    172.48 o
  -6   8   1      844.67     1069.00    112.80 o
  -5   8   1    19505.62    19778.66    525.72 o
  -4   8   1    18671.40    17292.04    392.15 o
  -3   8   1    23763.91    22891.78    288.51 o
  -2   8   1    12016.88    11304.91    216.27 o
  -1   8   1    24675.62    24286.26    447.86 o
   0   8   1    47664.88    48536.13    674.74 o
   1   8   1    31631.35    31278.36    545.91 o
   2   8   1     5347.71     5055.47    176.07 o
   3   8   1     1934.51     1961.24     98.94 o
   4   8   1       18.31       51.19     38.51 o
   5   8   1     1087.53     1073.73    101.54 o
   6   8   1      274.70      359.19     71.36 o
   7   8   1      197.83      379.13     77.24 o
   8   8   1     3753.99     3658.40    181.39 o
  -7   9   1     4671.63     4207.91    191.07 o
  -6   9   1     5616.59     5414.68    220.75 o
  -5   9   1      346.35      506.97     79.07 o
  -4   9   1        1.61       42.11     45.49 o
  -3   9   1    36112.20    35274.76    454.84 o
  -2   9   1      949.20     1268.55     80.07 o
  -1   9   1    16434.32    17069.66    263.32 o
   0   9   1    21881.14    22366.98    288.78 o
   1   9   1    12127.45    12663.43    223.40 o
   2   9   1       42.14       98.87     40.72 o
   3   9   1     7222.39     7277.19    189.37 o
   4   9   1    18213.58    17598.99    311.93 o
   5   9   1    10974.10     9895.54    302.74 o
   6   9   1     2351.22     2243.26    125.87 o
   7   9   1     5461.60     5550.46    194.04 o
  -7  10   1    12765.96    13206.72    427.75 o
  -6  10   1    17569.68    17468.45    498.27 o
  -5  10   1       14.26      103.44     48.44 o
  -4  10   1     2879.78     3138.72    145.32 o
  -3  10   1    28384.37    27847.58    430.71 o
  -2  10   1     1729.58     1877.52     97.60 o
  -1  10   1      216.48      261.30     51.96 o
   0  10   1     5769.59     6534.23    175.24 o
   1  10   1      493.62      726.49     81.14 o
   2  10   1      149.93      108.00     52.14 o
   3  10   1       79.21      105.08     38.53 o
   4  10   1     1416.22     1204.47     98.96 o
   5  10   1      104.19      184.91     54.88 o
   6  10   1       60.19       54.77     45.13 o
   7  10   1     1260.84     1221.03    108.16 o
  -6  11   1      662.16      909.57    105.06 o
  -5  11   1      655.98      695.50     88.68 o
  -4  11   1      146.67      119.81     56.27 o
  -3  11   1     1739.10     1762.07    123.11 o
  -2  11   1    21342.46    20913.19    397.72 o
  -1  11   1     4721.01     4716.42    151.21 o
   0  11   1     2935.51     3723.15    151.65 o
   1  11   1    17162.55    17716.34    372.64 o
   2  11   1     1994.01     2196.19    131.05 o
   3  11   1     1500.39     1741.64    119.65 o
   4  11   1       31.55       37.48     45.41 o
   5  11   1     5351.92     5220.67    178.22 o
   6  11   1      963.09     1098.43    101.03 o
  -5  12   1      664.71      836.49    100.40 o
  -4  12   1     4742.32     4837.67    190.01 o
  -3  12   1      143.10      168.71     58.89 o
  -2  12   1     4344.16     4697.90    191.37 o
  -1  12   1     7160.81     8148.48    248.76 o
   0  12   1      399.74      409.09     73.71 o
   1  12   1      563.05      657.01     89.61 o
   2  12   1      114.02      286.02     74.55 o
   3  12   1    12625.79    13235.61    318.23 o
   4  12   1     7095.99     6443.62    226.30 o
   5  12   1     1661.87     1676.37    128.81 o
  -3  13   1     2021.54     2103.57    145.48 o
  -2  13   1      551.08      705.81    113.76 o
  -1  13   1     1271.93     1337.28    130.95 o
   0  13   1     2940.81     2890.47    174.41 o
   1  13   1     1545.54     1652.44    141.67 o
   2  13   1      375.60      342.01     78.38 o
   3  13   1      346.91      495.17     86.04 o
 -10   0   2    16384.49    15081.25   1670.94 o
  -9   0   2    12698.73    14030.08   1037.17 o
  -8   0   2     8947.35    10274.47   1007.60 o
  -7   0   2     3347.15     2701.55    284.48 o
  -6   0   2    11084.27     9623.08    410.42 o
  -5   0   2     1172.96     1567.33    152.23 o
  -4   0   2     6933.24     7250.38    282.23 o
  -3   0   2    25213.16    25449.15    647.10 o
  -2   0   2    26725.61    30041.14   1091.52 o
  -1   0   2     8305.58     8501.77    535.66 o
   0   0   2     9603.01     8887.43    537.82 o
   1   0   2    18035.85    22546.17   1076.34 o
   2   0   2   161312.41   159123.95  12153.97 o
   3   0   2    35337.42    39682.42   2376.00 o
   4   0   2      460.41      734.74     78.82 o
   5   0   2    88238.14    89308.06   1427.00 o
   6   0   2    15378.84    12455.42    302.13 o
   7   0   2    36126.27    37843.10   1024.70 o
   8   0   2      968.31      995.15    158.99 o
   9   0   2    39240.01    37641.18   3188.65 o
  10   0   2    10337.03    12463.04   2343.85 o
 -10   1   2      130.19      283.08    120.42 o
  -9   1   2    29907.23    28131.39   1549.27 o
  -8   1   2     6290.27     5557.34    442.86 o
  -7   1   2     2876.03     3497.15    240.21 o
  -6   1   2    64351.67    59577.48   2797.53 o
  -5   1   2    13912.98    12161.92    552.94 o
  -4   1   2    28442.07    27389.50    785.24 o
  -3   1   2    20199.70    16723.38    412.26 o
  -2   1   2      324.50      826.10     66.90 o
  -1   1   2    60097.41    57887.95    917.44 o
   0   1   2    43291.30    43888.01   1246.74 o
   1   1   2     8045.20     8226.17    267.86 o
   2   1   2    39250.88    44906.93   1539.56 o
   3   1   2    99214.45    99762.89   3442.46 o
   4   1   2    50058.94    52000.38    962.72 o
   5   1   2    21555.57    21314.24    308.74 o
   6   1   2    32271.19    32832.04    579.75 o
   7   1   2    16406.26    16220.61    436.56 o
   8   1   2     6052.51     6166.29    215.46 o
   9   1   2     8795.77     8824.82    360.16 o
  10   1   2     3024.58     3115.92    295.23 o
 -10   2   2     4533.32     4518.36    327.73 o
  -9   2   2      194.50      197.61     95.12 o
  -8   2   2     6709.27     6355.89    388.77 o
  -7   2   2    54146.89    56002.31   2732.45 o
  -6   2   2      652.77      732.84     93.03 o
  -5   2   2     7241.56     7834.41    277.88 o
  -4   2   2   203087.00   187308.56   6087.76 o
  -3   2   2    26146.63    25484.43    362.47 o
  -2   2   2    83661.41    78301.39    867.27 o
  -1   2   2    28034.14    30327.50    475.33 o
   0   2   2   196130.55   195418.28   5495.83 o
   1   2   2    51923.17    56806.31    914.00 o
   2   2   2    23143.55    24868.02    527.56 o
   3   2   2    61650.83    64157.02   1511.55 o
   4   2   2     1319.48      987.47     55.99 o
   5   2   2      480.30      768.09     60.45 o
   6   2   2     1741.77     1923.10     89.94 o
   7   2   2     1306.39      952.38     75.36 o
   8   2   2     3149.26     2398.55    133.60 o
   9   2   2      150.47      270.58     83.49 o
  10   2   2      897.00      981.71    158.17 o
 -10   3   2     2392.76     2401.90    244.00 o
  -9   3   2       42.05        9.64     71.00 o
  -8   3   2     2816.52     3083.69    191.39 o
  -7   3   2    19133.07    17004.49    417.86 o
  -6   3   2     6970.48     6932.40    221.03 o
  -5   3   2     5153.77     4490.19    143.79 o
  -4   3   2     9363.48    11061.27    198.55 o
  -3   3   2   167310.30   147426.77   2044.93 o
  -2   3   2    48964.80    47100.06    480.32 o
  -1   3   2    63661.45    71718.29   1368.76 o
   0   3   2   262176.78   250594.53   8874.46 o
   1   3   2    17047.56    16958.61    292.36 o
   2   3   2    23462.71    22642.36    524.52 o
   3   3   2    30063.13    32909.85    558.32 o
   4   3   2    13659.46    14556.09    215.60 o
   5   3   2    41928.39    40596.02    830.40 o
   6   3   2     4820.16     4521.48    137.25 o
   7   3   2    23472.71    24766.11    788.90 o
   8   3   2      446.28      543.16     96.24 o
   9   3   2     7307.89     6712.67    452.16 o
  10   3   2     8859.78     8685.69    346.47 o
 -10   4   2    15937.42    14291.71    704.62 o
  -9   4   2    19480.24    18452.26    737.62 o
  -8   4   2     5249.34     4995.78    231.90 o
  -7   4   2    21015.03    20418.87    706.29 o
  -6   4   2    74184.41    72679.82   2703.37 o
  -5   4   2     6195.34     5593.88    173.58 o
  -4   4   2     2376.61     2532.79     93.21 o
  -3   4   2     2595.75     3024.51     81.72 o
  -2   4   2   121514.55   115760.45   1472.03 o
  -1   4   2    31471.54    32347.49    508.00 o
   0   4   2      982.54      885.70     85.08 o
   1   4   2     1723.87     1531.87     52.30 o
   2   4   2    68230.39    66846.16   1107.97 o
   3   4   2    39703.70    42362.79    680.40 o
   4   4   2    75108.05    76337.78   1085.87 o
   5   4   2     1929.35     1768.34     93.26 o
   6   4   2     5282.44     4953.29    164.76 o
   7   4   2    12549.83    12525.78    358.77 o
   8   4   2     4502.70     4003.95    312.71 o
   9   4   2     2892.22     3041.71    220.86 o
  -9   5   2     1039.84     1085.27    150.83 o
  -8   5   2       97.88      159.63     85.65 o
  -7   5   2      560.55      608.61    104.72 o
  -6   5   2      175.98      236.65     67.11 o
  -5   5   2      301.71      405.38     69.21 o
  -4   5   2     1015.59     1097.33     93.89 o
  -3   5   2    18655.11    18624.80    239.94 o
  -2   5   2    30050.87    31893.20    427.61 o
  -1   5   2    29713.50    31331.72    332.26 o
   0   5   2    30059.98    29577.00    507.13 o
   1   5   2    38205.84    41174.10    720.09 o
   2   5   2    94838.39    93928.90   1143.04 o
   3   5   2    72801.79    70630.64    743.67 o
   4   5   2     1004.72      808.25     67.75 o
   5   5   2    15564.39    15374.30    273.24 o
   6   5   2    70246.84    70276.52    826.30 o
   7   5   2     4574.66     4222.28    165.36 o
   8   5   2     3447.36     3441.14    231.98 o
   9   5   2     8195.54     9033.24    417.81 o
  -9   6   2      304.27      365.95    109.95 o
  -8   6   2     4525.34     4375.09    219.01 o
  -7   6   2     5039.69     4575.20    258.07 o
  -6   6   2    14974.11    15188.30    573.20 o
  -5   6   2    34228.73    33620.18    437.85 o
  -4   6   2    30641.39    28345.33    361.99 o
  -3   6   2    43216.33    40215.20    537.88 o
  -2   6   2     9474.86     9814.44    166.13 o
  -1   6   2    97716.84    98435.50   1098.43 o
   0   6   2    11018.38     9203.84    145.29 o
   1   6   2     7655.29     8415.72    186.51 o
   2   6   2    11752.29    12584.33    180.18 o
   3   6   2      256.89      191.45     41.72 o
   4   6   2     2182.58     2109.59    100.60 o
   5   6   2    15508.77    13792.16    245.58 o
   6   6   2      370.91      349.46     68.78 o
   7   6   2      722.26      740.42     91.84 o
   8   6   2     5064.45     4476.86    274.98 o
   9   6   2     1620.48     1587.94    158.26 o
  -9   7   2      374.38      359.02    113.37 o
  -8   7   2     8534.55     7709.73    281.72 o
  -7   7   2     1669.28     1326.95    143.65 o
  -6   7   2    18867.93    19340.58    465.32 o
  -5   7   2    30206.08    29326.54    438.09 o
  -4   7   2       59.34      193.29     49.95 o
  -3   7   2    38164.37    37706.77    494.71 o
  -2   7   2     4321.20     4255.04    125.64 o
  -1   7   2     1700.27     1769.53     79.53 o
   0   7   2     6160.52     5979.31    119.45 o
   1   7   2   164195.67   153899.69   2857.73 o
   2   7   2      368.79      374.54     45.15 o
   3   7   2     5803.29     5015.53    147.16 o
   4   7   2    74146.87    68949.63    628.13 o
   5   7   2     3508.55     3386.05    135.86 o
   6   7   2     9121.95     8356.78    291.01 o
   7   7   2       18.76       52.74     48.28 o
   8   7   2     6842.41     6711.80    381.55 o
  -8   8   2     2858.35     2634.86    180.60 o
  -7   8   2     3933.80     3393.91    185.76 o
  -6   8   2     2942.72     2642.48    153.81 o
  -5   8   2     1653.82     1395.26    122.69 o
  -4   8   2     6649.28     5848.33    171.20 o
  -3   8   2    18779.83    17069.78    270.00 o
  -2   8   2      616.10      477.96     56.89 o
  -1   8   2     4682.35     4073.70    122.57 o
   0   8   2    10240.83     9559.03    183.69 o
   1   8   2     5716.01     5263.68    142.51 o
   2   8   2     2791.85     2752.98    116.61 o
   3   8   2     2110.87     1891.97    103.17 o
   4   8   2      275.06      329.73     56.32 o
   5   8   2      280.79      337.67     62.89 o
   6   8   2     1925.22     1616.56    111.69 o
   7   8   2     5741.02     4870.09    192.44 o
   8   8   2     2639.39     2262.05    157.46 o
  -7   9   2     3996.11     3926.20    216.27 o
  -6   9   2     9425.57     8318.62    353.11 o
  -5   9   2    18615.28    18720.90    396.21 o
  -4   9   2      765.40      596.92     83.31 o
  -3   9   2    12595.26    12438.08    232.33 o
  -2   9   2      254.54      309.07     52.50 o
  -1   9   2    22535.09    21375.65    442.65 o
   0   9   2    15215.86    14917.34    236.39 o
   1   9   2    15614.78    16703.34    277.41 o
   2   9   2     6951.25     6128.13    178.20 o
   3   9   2    24660.96    23281.89    488.61 o
   4   9   2        4.71       51.82     40.03 o
   5   9   2       78.66       51.87     39.64 o
   6   9   2       83.76      112.19     50.53 o
   7   9   2     4772.63     4387.60    182.01 o
  -7  10   2       75.33       63.05     61.64 o
  -6  10   2      826.86      944.15    112.68 o
  -5  10   2      115.10       56.48     49.95 o
  -4  10   2     6225.53     5319.05    186.07 o
  -3  10   2       26.44      119.37     50.43 o
  -2  10   2     1056.57      732.55     75.73 o
  -1  10   2     2404.22     2777.23    116.84 o
   0  10   2     1737.95     1751.97    110.12 o
   1  10   2     3784.67     3356.11    151.58 o
   2  10   2     9396.35     9961.30    301.66 o
   3  10   2       91.50      118.85     44.32 o
   4  10   2        0.82      -13.02     40.08 o
   5  10   2     2982.25     2959.01    138.10 o
   6  10   2     1713.60     1426.13    101.28 o
   7  10   2      440.50      465.83     78.45 o
  -6  11   2      828.42      944.02    109.91 o
  -5  11   2      663.48      642.83     87.64 o
  -4  11   2       13.70       25.87     47.97 o
  -3  11   2       41.87       80.68     53.55 o
  -2  11   2      228.21      445.14     71.35 o
  -1  11   2     2012.32     2479.25    130.90 o
   0  11   2     1021.11      980.46     97.30 o
   1  11   2     2450.82     2780.50    151.38 o
   2  11   2      152.63      271.57     65.66 o
   3  11   2     1230.69     1492.76    106.98 o
   4  11   2       38.30       35.69     46.16 o
   5  11   2      955.93      880.45     91.75 o
   6  11   2     3730.28     3981.45    177.24 o
  -5  12   2     1298.08     1550.74    123.82 o
  -4  12   2     1511.34     1653.56    121.03 o
  -3  12   2      992.23     1365.39    111.00 o
  -2  12   2     1273.92     1556.23    138.12 o
  -1  12   2     1986.27     2157.76    141.15 o
   0  12   2       30.52       96.71     53.55 o
   1  12   2       19.09       46.86     52.00 o
   2  12   2       90.18      125.41     58.07 o
   3  12   2      179.33      177.73     62.22 o
   4  12   2     1592.70     1590.73    118.11 o
   5  12   2       37.08       90.14     56.10 o
  -3  13   2      597.80      839.95    122.52 o
  -2  13   2       80.26      197.32     65.70 o
  -1  13   2      442.42      306.15    103.19 o
   0  13   2    11249.62    13319.48    439.01 o
   1  13   2      218.04      133.32     57.49 o
   2  13   2      405.38      606.78     96.21 o
   3  13   2     3340.05     3704.41    203.94 o
 -10   1   3      633.15      493.10    124.31 o
  -9   1   3       74.94      218.78     95.37 o
  -8   1   3     1290.84     1202.68    142.69 o
  -7   1   3    22110.05    23552.64   1936.87 o
  -6   1   3      659.72      598.60     88.93 o
  -5   1   3    14131.66    14914.06    634.18 o
  -4   1   3    75013.55    77053.55   3026.31 o
  -3   1   3     2658.07     2684.32    128.48 o
  -2   1   3      542.62      747.98     63.71 o
  -1   1   3     5511.19     5660.45    107.62 o
   0   1   3    28263.88    26945.99    528.47 o
   1   1   3    23310.75    25062.58    760.31 o
   2   1   3    39855.63    43150.42   1477.80 o
   3   1   3    43565.01    43743.66   1731.04 o
   4   1   3     9826.96    12766.31    354.99 o
   5   1   3    14975.68    15730.73    323.10 o
   6   1   3     1213.61     1604.52     88.49 o
   7   1   3     3827.19     4174.88    137.53 o
   8   1   3       31.17      184.32     59.95 o
   9   1   3     4229.29     3891.94    307.07 o
  10   1   3     1319.28     1755.58    212.91 o
 -10   2   3     5610.39     5701.19    403.81 o
  -9   2   3      961.03      979.98    149.11 o
  -8   2   3     9867.06    10759.47    783.32 o
  -7   2   3     3537.79     3413.13    222.63 o
  -6   2   3     9043.12     8982.13    493.89 o
  -5   2   3     8274.97     8204.32    395.08 o
  -4   2   3     2024.68     2429.96    123.02 o
  -3   2   3    27711.10    30509.12    632.62 o
  -2   2   3    39281.44    41261.94    570.46 o
  -1   2   3   112390.45   107842.67   1746.53 o
   0   2   3   141936.67   160251.83   3620.32 o
   1   2   3   182686.20   188523.70   5245.86 o
   2   2   3    16641.61    18238.34    400.03 o
   3   2   3      350.15      645.03     53.84 o
   4   2   3    21798.91    23080.27    599.47 o
   5   2   3    46946.16    45609.97    937.53 o
   6   2   3    14811.47    15262.06    255.31 o
   7   2   3      201.53      358.03     64.72 o
   8   2   3     2638.77     2378.81    185.40 o
   9   2   3      248.04      363.18     86.39 o
  10   2   3        1.31       71.46    105.40 o
 -10   3   3     2350.65     2313.56    249.42 o
  -9   3   3     6485.51     6514.67    546.20 o
  -8   3   3     2257.45     2148.81    208.57 o
  -7   3   3    12178.01    12243.22    439.46 o
  -6   3   3   124972.65   113282.63   3149.26 o
  -5   3   3     8424.58     8342.72    396.73 o
  -4   3   3      174.52      401.78     71.01 o
  -3   3   3    78416.55    78788.18   1224.97 o
  -2   3   3   201439.05   177536.92   2126.11 o
  -1   3   3     2242.69     3219.28     72.33 o
   0   3   3    29123.30    33604.86    549.45 o
   1   3   3    39128.37    37069.34    538.73 o
   2   3   3    27645.04    24054.79    484.27 o
   3   3   3     6255.59     8177.12    167.29 o
   4   3   3    53313.64    57051.34    877.40 o
   5   3   3     5197.78     4203.61    109.93 o
   6   3   3    16014.58    13862.22    333.53 o
   7   3   3    20384.16    20501.81    652.53 o
   8   3   3     5680.70     5518.82    247.26 o
   9   3   3     1440.32     1385.36    141.67 o
  10   3   3      207.45      150.54     88.93 o
  -9   4   3     4019.22     4396.41    261.67 o
  -8   4   3     2964.31     2850.99    197.71 o
  -7   4   3    28324.22    26022.15   1091.48 o
  -6   4   3     7118.52     6788.45    302.68 o
  -5   4   3     3288.80     3467.63    157.39 o
  -4   4   3       73.22       78.03     46.26 o
  -3   4   3      920.29     1338.07     84.83 o
  -2   4   3      353.94      753.36     54.81 o
  -1   4   3    39368.77    44680.66    798.47 o
   0   4   3     9500.48    11475.84    237.53 o
   1   4   3    20198.58    23342.27    386.62 o
   2   4   3    24776.01    26905.18    395.20 o
   3   4   3     6836.72     6125.45    121.54 o
   4   4   3    21887.48    21639.03    299.85 o
   5   4   3      289.53      357.59     56.47 o
   6   4   3    10254.87     9487.42    217.84 o
   7   4   3      559.65      447.78     74.89 o
   8   4   3     3592.35     4018.20    278.79 o
   9   4   3      758.69      768.10    121.18 o
  -9   5   3      209.35      335.08    116.80 o
  -8   5   3     7748.09     8007.15    408.57 o
  -7   5   3     6953.81     6932.53    357.76 o
  -6   5   3     2761.08     3006.22    174.93 o
  -5   5   3     8783.72     9669.69    256.42 o
  -4   5   3    14322.85    13466.44    277.51 o
  -3   5   3   115513.58   112128.97   1558.54 o
  -2   5   3    14664.16    14770.24    193.11 o
  -1   5   3    34763.21    34505.50    545.02 o
   0   5   3   200507.56   187106.88   3965.43 o
   1   5   3    11119.31    12014.73    188.90 o
   2   5   3     3467.99     3043.36     84.55 o
   3   5   3     8830.96     6678.74    166.12 o
   4   5   3    12589.70     9949.24    259.91 o
   5   5   3    13571.24    13424.34    241.08 o
   6   5   3     1692.24     1887.54    105.80 o
   7   5   3     7844.83     7234.73    221.89 o
   8   5   3     6833.57     6849.65    385.19 o
   9   5   3     1513.73     1581.18    184.82 o
  -9   6   3     2625.84     2726.98    216.29 o
  -8   6   3     4116.12     3835.30    229.85 o
  -7   6   3    11148.61    10812.45    590.46 o
  -6   6   3     8800.48     8297.63    276.24 o
  -5   6   3     4740.17     4403.33    174.42 o
  -4   6   3    31793.59    29228.81    397.78 o
  -3   6   3    14845.56    15196.28    267.48 o
  -2   6   3     1591.02     2032.56     80.03 o
  -1   6   3     3310.22     2744.35     87.75 o
   0   6   3      121.32      263.61     47.55 o
   1   6   3    28080.79    29336.94    394.00 o
   2   6   3     2865.35     2875.85     91.29 o
   3   6   3       85.18      100.10     38.18 o
   4   6   3    34645.73    33317.20    524.69 o
   5   6   3     5396.20     5384.85    157.96 o
   6   6   3       67.44       66.85     40.68 o
   7   6   3    10200.96     9361.34    338.36 o
   8   6   3      211.62      231.38     72.47 o
   9   6   3      101.32      209.88     79.07 o
  -8   7   3      627.84      449.05    107.46 o
  -7   7   3      173.28      336.56     93.92 o
  -6   7   3     9226.55     9611.85    350.11 o
  -5   7   3     2229.10     2429.30    136.43 o
  -4   7   3    10809.91    10795.34    240.93 o
  -3   7   3     7323.23     7430.05    188.51 o
  -2   7   3      185.67      308.96     61.38 o
  -1   7   3     7829.62     7716.13    226.18 o
   0   7   3    38209.58    38224.38    543.98 o
   1   7   3      211.83      235.24     38.68 o
   2   7   3     1759.23     2103.71    100.23 o
   3   7   3    50349.19    47833.50    471.98 o
   4   7   3     7735.73     7443.57    181.51 o
   5   7   3      540.83      477.44     64.95 o
   6   7   3    10174.45     9467.74    264.46 o
   7   7   3     1908.53     1940.06    145.19 o
   8   7   3     2635.80     2530.83    234.90 o
  -8   8   3     1149.46     1166.41    150.52 o
  -7   8   3     7271.56     7466.29    274.47 o
  -6   8   3      741.61      665.13    105.92 o
  -5   8   3    13315.35    13599.72    333.25 o
  -4   8   3    15909.01    15953.29    311.82 o
  -3   8   3    46649.09    44301.32    476.03 o
  -2   8   3    19102.37    20269.52    290.54 o
  -1   8   3     5969.96     6078.22    151.67 o
   0   8   3     6034.02     5922.82    147.02 o
   1   8   3    11583.48    11681.86    278.04 o
   2   8   3     1025.79     1157.46     86.85 o
   3   8   3    14497.84    14805.41    252.60 o
   4   8   3     4672.80     4560.91    146.90 o
   5   8   3     2385.82     2457.24    117.33 o
   6   8   3     1928.27     1912.37    113.17 o
   7   8   3    11035.50    10097.26    301.42 o
   8   8   3       84.70      148.97     60.71 o
  -7   9   3     1315.39     1099.15    130.92 o
  -6   9   3      618.03      899.42    113.89 o
  -5   9   3     2509.58     2240.34    143.59 o
  -4   9   3     1815.52     2029.08    111.85 o
  -3   9   3      841.40      724.65     77.19 o
  -2   9   3     1492.05     1482.83     90.77 o
  -1   9   3     2229.12     2534.59    113.02 o
   0   9   3    12641.78    13281.80    244.26 o
   1   9   3    12992.67    12871.67    269.77 o
   2   9   3       91.68      227.93     51.22 o
   3   9   3    37758.45    37617.28    658.83 o
   4   9   3     3154.58     3095.28    128.43 o
   5   9   3     3893.22     3884.33    151.14 o
   6   9   3    11767.83    11333.80    372.92 o
   7   9   3       40.49       59.34     61.29 o
  -7  10   3        3.50       67.71     68.97 o
  -6  10   3        8.98       -4.76     52.05 o
  -5  10   3     2248.09     2227.04    140.56 o
  -4  10   3     5228.40     4360.68    174.28 o
  -3  10   3     1809.83     1970.65    109.32 o
  -2  10   3     1319.24     1323.56     92.97 o
  -1  10   3    33940.59    32970.59    468.70 o
   0  10   3       19.51       41.86     44.41 o
   1  10   3     2210.50     2425.68    132.80 o
   2  10   3    16663.47    16603.75    319.85 o
   3  10   3     6128.09     6139.69    175.92 o
   4  10   3     4922.08     4924.14    160.26 o
   5  10   3       86.17      160.64     49.89 o
   6  10   3      952.30     1022.24    103.99 o
  -6  11   3     1032.59     1147.93    121.78 o
  -5  11   3     1493.08     1160.55    117.10 o
  -4  11   3      841.48      730.92     94.55 o
  -3  11   3    16909.83    16512.66    367.99 o
  -2  11   3     2338.23     1868.16    116.01 o
  -1  11   3      137.96      101.47     51.05 o
   0  11   3     6841.31     7281.80    226.83 o
   1  11   3      139.51      153.53     57.35 o
   2  11   3     6724.59     7412.12    226.16 o
   3  11   3     4506.19     5041.93    204.27 o
   4  11   3     2554.70     2899.95    150.52 o
   5  11   3     1294.33     1440.12    102.63 o
   6  11   3     8415.37     8281.66    261.56 o
  -4  12   3      536.61      485.66     79.33 o
  -3  12   3      113.27      117.72     57.78 o
  -2  12   3     3774.81     3261.69    168.52 o
  -1  12   3       30.89        2.68     44.08 o
   0  12   3     1086.14     1289.69    119.18 o
   1  12   3      357.23      267.22     67.89 o
   2  12   3      468.89      512.02     84.00 o
   3  12   3     1104.29      995.89    105.13 o
   4  12   3     2390.02     2262.12    136.78 o
  -3  13   3     3343.60     3811.51    216.91 o
  -2  13   3     1643.57     1734.93    171.18 o
  -1  13   3       16.85       87.49     64.03 o
   0  13   3      933.92     1248.51    118.29 o
   1  13   3      954.34     1110.71    118.92 o
   2  13   3     4240.75     4902.40    192.21 o
   3  13   3       61.09      109.23     59.52 o
 -10   0   4       46.20      303.34    138.86 o
  -9   0   4     1552.55     1897.83    262.38 o
  -8   0   4    51701.31    57280.02   4718.12 o
  -7   0   4    65033.12    71812.63   6174.51 o
  -6   0   4      600.80      646.51    158.58 o
  -5   0   4    33461.98    37072.70   2205.30 o
  -4   0   4   314400.63   347464.50  21889.83 o
  -3   0   4     1357.51     1472.12    142.73 o
  -2   0   4   234682.27   190938.56   6497.51 o
  -1   0   4     9510.97    12787.15    233.61 o
   0   0   4    47794.55    46968.61   1845.92 o
   1   0   4    20924.63    20889.55   1002.52 o
   2   0   4   166827.14   161589.83   9842.92 o
   3   0   4    72635.48    76414.95   3991.35 o
   4   0   4    19461.91    21146.95    908.30 o
   5   0   4    65047.62    65139.66   1821.07 o
   6   0   4    19046.77    18306.48    452.36 o
   7   0   4    64556.09    62725.94   3179.60 o
   8   0   4     3566.59     4097.70    351.57 o
   9   0   4     8745.13     9330.64    893.24 o
  10   0   4     9640.38     9741.04    770.55 o
 -10   1   4     1115.85     1106.51    167.79 o
  -9   1   4     9930.79    10497.45    625.59 o
  -8   1   4      491.79      399.02    104.28 o
  -7   1   4    28496.53    28330.69   2291.91 o
  -6   1   4    19494.26    19276.29   1429.85 o
  -5   1   4    12220.50    12774.95    500.82 o
  -4   1   4   197714.50   202258.16   5575.56 o
  -3   1   4   103805.88    97407.77   2716.22 o
  -2   1   4    20402.42    18450.99    507.51 o
  -1   1   4   142085.45   130457.78   3056.27 o
   0   1   4   430301.69   357254.66   9503.39 o
   1   1   4    20786.07    22096.35    600.81 o
   2   1   4     7102.61     7082.43    247.51 o
   3   1   4   146840.66   156492.05   5921.70 o
   4   1   4     5335.86     5715.30    131.75 o
   5   1   4     5552.73     5210.12    113.69 o
   6   1   4      334.28      408.27     54.74 o
   7   1   4     3442.16     3519.29    159.01 o
   8   1   4      716.82      580.81     81.16 o
   9   1   4       82.53      215.35     80.75 o
  10   1   4     4069.72     4575.03    454.82 o
 -10   2   4    11057.76     9897.90    555.96 o
  -9   2   4      978.21     1335.48    158.57 o
  -8   2   4       71.12       47.92     77.92 o
  -7   2   4     9106.25     9349.71    724.22 o
  -6   2   4     1522.95     2022.14    189.35 o
  -5   2   4     6777.09     7723.56    492.55 o
  -4   2   4     3638.14     3125.59    158.86 o
  -3   2   4       39.56      195.55     57.53 o
  -2   2   4    23401.79    24093.18    434.40 o
  -1   2   4     5707.45     4962.10    106.66 o
   0   2   4   100872.81    96321.31   1871.21 o
   1   2   4     9230.64     8799.42    228.34 o
   2   2   4     3669.62     3687.99     82.39 o
   3   2   4   204569.59   205165.50   6262.17 o
   4   2   4   122846.97   125366.66   3779.62 o
   5   2   4     3558.91     3436.08    128.01 o
   6   2   4    43734.30    45509.80    846.07 o
   7   2   4    57458.85    57671.89   1677.52 o
   8   2   4     1344.19     1485.30    128.35 o
   9   2   4      739.82     1162.46    129.07 o
  10   2   4     6051.33     7366.63    816.96 o
 -10   3   4     5317.38     5099.15    378.44 o
  -9   3   4     2983.81     2713.64    235.29 o
  -8   3   4     5053.58     5045.45    372.47 o
  -7   3   4     4453.09     3856.70    213.39 o
  -6   3   4    32091.81    28122.92    818.51 o
  -5   3   4    15634.00    13555.42    394.62 o
  -4   3   4    12346.19    11492.89    362.19 o
  -3   3   4    78464.14    73898.52   1175.48 o
  -2   3   4     4667.56     4355.40    130.66 o
  -1   3   4   128236.48   126835.53   2126.59 o
   0   3   4    17803.09    17182.99    231.06 o
   1   3   4      255.16      444.60     42.05 o
   2   3   4    99376.20   101495.74   2601.46 o
   3   3   4    17605.16    17236.47    365.51 o
   4   3   4        6.37       32.59     26.10 o
   5   3   4       33.69       87.25     32.38 o
   6   3   4    31400.34    30573.45    887.76 o
   7   3   4      130.31      186.70     58.61 o
   8   3   4     5133.82     4916.49    252.66 o
   9   3   4     5743.69     5912.93    568.73 o
  -9   4   4      549.68      588.40    120.49 o
  -8   4   4     2149.21     2133.12    184.57 o
  -7   4   4     2843.36     2531.49    189.73 o
  -6   4   4    28045.49    25038.42   1156.08 o
  -5   4   4    24931.19    24707.45    668.78 o
  -4   4   4      318.18      327.05     66.94 o
  -3   4   4    63141.50    62570.30   1205.74 o
  -2   4   4    12795.26    11257.78    195.60 o
  -1   4   4     5922.53     6456.14    115.17 o
   0   4   4      167.61      172.20     31.70 o
   1   4   4   190146.91   187925.16   3430.75 o
   2   4   4     8317.47     9290.67    148.11 o
   3   4   4     4684.06     4815.22    109.15 o
   4   4   4    15252.23    14676.89    354.49 o
   5   4   4     1579.97     1519.41     92.65 o
   6   4   4    18010.60    17449.22    358.98 o
   7   4   4     2728.87     2550.90    175.20 o
   8   4   4     1308.37     1521.75    118.57 o
   9   4   4    11899.99    11801.65    857.70 o
  -9   5   4      488.88      399.08    124.94 o
  -8   5   4     2143.29     2091.74    191.32 o
  -7   5   4    30883.25    28805.14   1360.76 o
  -6   5   4    36676.13    33838.86   1300.82 o
  -5   5   4    15782.68    16144.33    361.97 o
  -4   5   4     1138.43     1463.90    108.39 o
  -3   5   4    69190.55    67789.48    938.98 o
  -2   5   4     2158.98     1831.09     80.21 o
  -1   5   4    14803.01    16074.93    207.81 o
   0   5   4     1994.65     1860.19     76.90 o
   1   5   4     9640.72     8493.15    150.14 o
   2   5   4     5362.18     5140.75    114.29 o
   3   5   4       23.77      100.71     42.73 o
   4   5   4      234.97      295.15     51.55 o
   5   5   4     3138.84     3029.47    119.80 o
   6   5   4    10339.04     9813.83    257.83 o
   7   5   4      207.68      230.66     59.84 o
   8   5   4      229.86      399.33     88.92 o
   9   5   4     1727.03     1832.55    171.99 o
  -9   6   4       82.67      158.62    109.40 o
  -8   6   4     6970.98     6246.50    288.29 o
  -7   6   4     6967.56     6502.58    418.12 o
  -6   6   4     1051.62      864.00    113.07 o
  -5   6   4    19362.51    20115.37    428.07 o
  -4   6   4      971.00     1164.64    107.84 o
  -3   6   4    12923.52    13148.98    261.65 o
  -2   6   4      191.43      615.82     86.56 o
  -1   6   4    20005.02    20323.78    236.23 o
   0   6   4    32618.88    34249.97    533.74 o
   1   6   4     3179.50     3127.60     88.27 o
   2   6   4      703.68      666.10     61.85 o
   3   6   4      319.13      500.03     58.15 o
   4   6   4      116.32      206.61     47.52 o
   5   6   4     3661.11     3556.30    129.07 o
   6   6   4     3116.26     2956.31    145.45 o
   7   6   4     1385.99     1419.21    112.52 o
   8   6   4      366.66      369.29     82.23 o
   9   6   4      693.84      840.42    112.77 o
  -8   7   4     2356.03     2227.92    192.72 o
  -7   7   4      637.65      684.92    114.16 o
  -6   7   4       56.04       40.08     61.43 o
  -5   7   4     6617.44     5987.63    212.06 o
  -4   7   4     6857.34     6020.70    190.68 o
  -3   7   4    27623.52    26443.16    363.88 o
  -2   7   4     1693.59     1683.13    100.54 o
  -1   7   4     3802.44     3098.55     98.93 o
   0   7   4     2159.09     2559.11     88.37 o
   1   7   4    17142.76    17577.33    241.32 o
   2   7   4     1125.12     1032.69     77.52 o
   3   7   4    23419.05    21770.76    296.76 o
   4   7   4    22138.17    21939.30    396.78 o
   5   7   4     3422.78     3243.58    125.22 o
   6   7   4     9790.99     9522.23    257.39 o
   7   7   4      319.56      324.60     74.01 o
   8   7   4      240.59      174.75     69.46 o
  -8   8   4      331.79      333.21    102.72 o
  -7   8   4      272.12      382.78    104.85 o
  -6   8   4     1149.10     1295.17    134.39 o
  -5   8   4     3001.64     3330.49    158.17 o
  -4   8   4       80.11       63.43     47.31 o
  -3   8   4     2174.10     2376.98    118.22 o
  -2   8   4     6679.15     7240.64    183.08 o
  -1   8   4      626.38      817.02     71.85 o
   0   8   4     1645.41     1729.79     88.69 o
   1   8   4     3393.03     3236.18    121.43 o
   2   8   4      185.98      199.31     50.39 o
   3   8   4       31.11       50.59     37.27 o
   4   8   4     2467.08     2373.97    110.77 o
   5   8   4     1442.28     1458.82     95.72 o
   6   8   4      406.85      395.34     81.94 o
   7   8   4      850.22      770.11    104.53 o
   8   8   4       51.69      124.14     65.73 o
  -7   9   4     1334.28     1497.05    161.55 o
  -6   9   4      149.48      132.52     67.52 o
  -5   9   4      203.21      274.39     69.04 o
  -4   9   4     1235.17     1284.88    106.33 o
  -3   9   4     5755.00     5378.94    165.47 o
  -2   9   4     6639.69     7431.84    185.46 o
  -1   9   4      862.89      998.00     97.79 o
   0   9   4     8398.30     7732.94    190.96 o
   1   9   4     1861.96     1605.81    110.59 o
   2   9   4     5523.74     5973.98    170.99 o
   3   9   4     1702.38     1914.25    105.14 o
   4   9   4    17277.91    16732.98    283.53 o
   5   9   4       98.65      138.14     46.13 o
   6   9   4     3346.14     3179.74    184.55 o
   7   9   4      242.89      206.14     67.84 o
  -6  10   4     4164.05     4432.29    204.20 o
  -5  10   4       47.07       65.08     57.74 o
  -4  10   4      181.98      319.37     63.30 o
  -3  10   4     5879.99     5017.87    166.92 o
  -2  10   4       80.30      127.68     44.13 o
  -1  10   4    12743.79    12699.59    296.86 o
   0  10   4    12265.54    11828.02    284.16 o
   1  10   4      602.08      581.27     81.14 o
   2  10   4       13.17       90.29     48.86 o
   3  10   4     4174.96     4218.74    148.74 o
   4  10   4     1607.98     1537.12     99.31 o
   5  10   4     2261.47     2336.07    120.80 o
   6  10   4     3760.28     3483.37    176.46 o
  -5  11   4     6678.82     6371.06    402.22 o
  -4  11   4      165.27       58.07     55.82 o
  -3  11   4       45.87       98.12     49.62 o
  -2  11   4      357.98      306.52     65.11 o
  -1  11   4     7736.22     7196.33    234.66 o
   0  11   4       68.00        8.62     54.69 o
   1  11   4      102.95      113.03     54.89 o
   2  11   4     1275.98     1232.47    105.08 o
   3  11   4       64.32      120.45     49.10 o
   4  11   4     2501.48     2229.57    123.57 o
   5  11   4      522.18      567.93     80.39 o
  -4  12   4      141.71      245.62     74.26 o
  -3  12   4      243.34      354.89     81.85 o
  -2  12   4      544.04      608.12     84.49 o
  -1  12   4      199.47      188.45     61.93 o
   0  12   4     2307.16     2033.52    136.45 o
   1  12   4      128.20      273.08     70.15 o
   2  12   4     1076.59     1013.77    110.95 o
   3  12   4      803.93      649.62     84.84 o
   4  12   4       34.32       69.46     51.39 o
  -2  13   4     5006.08     3807.61    227.67 o
  -1  13   4       32.15      196.43     67.76 o
   0  13   4      184.81      131.55     64.19 o
   1  13   4     3739.23     3700.18    176.79 o
   2  13   4      262.44      147.38     60.39 o
 -10   1   5     5120.85     5096.43    261.20 o
  -9   1   5     2050.77     2636.42    207.99 o
  -8   1   5    29646.07    30474.51   1916.01 o
  -7   1   5     2606.42     3188.38    287.56 o
  -6   1   5    14280.22    16794.08   1052.68 o
  -5   1   5     2229.27     2913.37    193.06 o
  -4   1   5    47714.06    55224.04   1436.32 o
  -3   1   5      362.76      468.34     81.19 o
  -2   1   5   123762.94   112854.45   3348.14 o
  -1   1   5    36845.93    39149.55    608.60 o
   0   1   5     5088.87     4516.36    102.83 o
   1   1   5    29380.15    29918.06    768.85 o
   2   1   5    65663.37    65166.57   1897.11 o
   3   1   5     2623.51     3155.59    108.86 o
   4   1   5    14719.35    15426.69    386.58 o
   5   1   5    33887.89    32446.68    652.77 o
   6   1   5     1944.12     1921.59     96.57 o
   7   1   5     1103.58     1146.68     91.29 o
   8   1   5      698.48      664.88     90.67 o
   9   1   5       49.54       11.51     71.30 o
 -10   2   5        4.15       71.50     93.18 o
  -9   2   5     2505.30     2609.24    208.79 o
  -8   2   5     6727.09     7149.08    453.66 o
  -7   2   5      131.02      285.21     95.97 o
  -6   2   5     6514.03     7458.58    419.14 o
  -5   2   5     1362.85     1615.99    158.33 o
  -4   2   5    18656.12    17543.79    706.35 o
  -3   2   5    16438.55    17358.49    681.80 o
  -2   2   5    41906.74    42798.84    841.64 o
  -1   2   5    10268.38    10570.56    179.51 o
   0   2   5     1233.80     1155.99     59.15 o
   1   2   5     7535.42     7769.47    163.04 o
   2   2   5    39012.07    41534.96    991.85 o
   3   2   5    15566.49    18607.26    497.56 o
   4   2   5     4052.10     3589.86     99.42 o
   5   2   5    13122.81    12292.52    247.75 o
   6   2   5    13245.45    11592.52    307.31 o
   7   2   5     4177.76     3679.25    174.79 o
   8   2   5     2560.82     2862.17    158.10 o
   9   2   5    22539.37    22618.86   1401.99 o
  -9   3   5     5777.90     5165.28    519.75 o
  -8   3   5     4864.07     4556.33    418.59 o
  -7   3   5     4347.52     4382.65    224.75 o
  -6   3   5     7386.20     6612.92    306.16 o
  -5   3   5     2852.45     2547.12    171.57 o
  -4   3   5    15994.83    14795.37    613.29 o
  -3   3   5     2310.30     2247.72    125.35 o
  -2   3   5      742.58     1188.32    120.76 o
  -1   3   5    39243.40    38417.38    517.32 o
   0   3   5    36834.05    35862.53    427.45 o
   1   3   5     4341.96     5007.88    102.81 o
   2   3   5    28119.13    28542.86    589.73 o
   3   3   5    69318.41    67451.38   1122.24 o
   4   3   5     1962.13     2425.57     85.54 o
   5   3   5      421.95      469.96     58.44 o
   6   3   5    14855.51    14638.11    542.86 o
   7   3   5     4726.84     4619.07    223.56 o
   8   3   5     1151.92     1217.45    120.50 o
   9   3   5      905.28      891.49    118.97 o
  -9   4   5      649.98      545.28    110.97 o
  -8   4   5     5675.94     5045.04    353.83 o
  -7   4   5     5094.25     4962.77    301.28 o
  -6   4   5     5652.93     5078.95    246.37 o
  -5   4   5    47609.61    43384.16   1742.22 o
  -4   4   5     1494.99     1322.08    115.75 o
  -3   4   5    16183.81    16475.85    279.65 o
  -2   4   5     2350.38     2385.69    105.88 o
  -1   4   5    81439.27    84859.02   1243.33 o
   0   4   5     9602.69     9562.31    157.76 o
   1   4   5    49870.41    50580.45   1176.69 o
   2   4   5    33237.91    37408.64    720.89 o
   3   4   5    11725.52    10677.80    215.14 o
   4   4   5    15389.71    13827.83    294.66 o
   5   4   5    10538.35     8752.69    309.36 o
   6   4   5    10289.28     8803.14    232.86 o
   7   4   5     2488.05     1984.19    124.87 o
   8   4   5     9492.98     8684.19    364.30 o
   9   4   5     3532.58     3105.58    299.55 o
  -9   5   5       55.94      114.52     92.76 o
  -8   5   5       37.42      116.74     86.29 o
  -7   5   5      547.09      456.96     95.21 o
  -6   5   5    13667.71    12668.72    365.96 o
  -5   5   5     3555.55     3730.87    192.79 o
  -4   5   5      406.30      485.05     83.31 o
  -3   5   5    11925.55    10929.60    276.01 o
  -2   5   5     2668.48     3341.90    111.43 o
  -1   5   5    38984.54    39595.72    520.81 o
   0   5   5      709.99     1273.11     68.11 o
   1   5   5    13497.32    12144.12    189.58 o
   2   5   5    54367.61    53417.34   1067.04 o
   3   5   5      133.88      151.17     34.07 o
   4   5   5     3355.43     2942.34    111.66 o
   5   5   5     4508.03     3950.03    160.30 o
   6   5   5     8046.06     7436.10    216.73 o
   7   5   5     8689.28     7980.46    229.72 o
   8   5   5       26.45       40.80     48.40 o
   9   5   5     1898.44     1986.48    357.77 o
  -9   6   5    15859.69    13670.50    516.86 o
  -8   6   5      241.82      196.62     91.54 o
  -7   6   5     7445.30     6436.55    316.64 o
  -6   6   5     6951.11     7741.79    279.27 o
  -5   6   5     9773.54     9745.14    285.36 o
  -4   6   5      317.30      480.75     84.77 o
  -3   6   5    11370.98    10459.48    293.05 o
  -2   6   5    15604.26    16075.11    303.36 o
  -1   6   5    17477.40    17040.55    231.63 o
   0   6   5     2648.45     2696.94     93.12 o
   1   6   5      369.04      469.89     52.30 o
   2   6   5      582.28      601.43     61.28 o
   3   6   5    76247.55    74777.34   1594.46 o
   4   6   5        7.04       77.57     37.84 o
   5   6   5     1578.17     1721.46    113.86 o
   6   6   5    23134.08    21364.94    415.69 o
   7   6   5     3473.69     2915.48    146.40 o
   8   6   5      819.52      767.98    104.24 o
  -8   7   5     3111.07     2999.87    228.56 o
  -7   7   5     4843.05     4666.32    235.92 o
  -6   7   5     1070.39     1018.21    127.80 o
  -5   7   5     2195.76     2371.59    151.06 o
  -4   7   5    53949.63    52023.64    858.27 o
  -3   7   5      514.63      396.18     69.13 o
  -2   7   5     8683.55     9127.42    231.70 o
  -1   7   5    11546.28    10786.73    183.85 o
   0   7   5    28076.22    27474.09    308.10 o
   1   7   5     9221.84     9834.88    199.97 o
   2   7   5     7397.90     7996.69    182.34 o
   3   7   5     1845.86     1650.20     94.07 o
   4   7   5      222.10      331.65     59.63 o
   5   7   5      113.83      234.67     60.17 o
   6   7   5     2331.58     2094.07    126.03 o
   7   7   5     2230.34     2234.09    203.02 o
   8   7   5     2255.36     2144.13    195.21 o
  -8   8   5        7.82       35.04     88.85 o
  -7   8   5      670.06      959.49    148.44 o
  -6   8   5    10770.41    10489.17    369.31 o
  -5   8   5     3070.66     3441.79    163.50 o
  -4   8   5       32.12      173.15     59.69 o
  -3   8   5    60058.10    59925.12    963.20 o
  -2   8   5      213.36      274.63     55.49 o
  -1   8   5     5998.09     6759.44    162.71 o
   0   8   5    59192.67    60551.96    674.83 o
   1   8   5      308.22      359.09     57.77 o
   2   8   5     1856.54     1938.67    102.51 o
   3   8   5     8816.66     8561.00    195.60 o
   4   8   5    17701.96    17836.71    318.83 o
   5   8   5     2933.17     2690.77    140.72 o
   6   8   5       10.31       24.46     46.47 o
   7   8   5     9623.50     8686.18    266.92 o
  -7   9   5    28473.87    27362.09   1007.05 o
  -6   9   5      556.87      663.60    114.82 o
  -5   9   5       35.23      119.01     58.70 o
  -4   9   5    14077.96    13321.09    285.03 o
  -3   9   5     1164.44     1179.30     99.31 o
  -2   9   5     1795.40     1813.11    102.76 o
  -1   9   5      374.09      508.55     78.85 o
   0   9   5     8187.11     7631.74    205.42 o
   1   9   5    10113.87    10153.69    243.43 o
   2   9   5     1028.01     1060.48     87.55 o
   3   9   5     1338.38     1320.53     92.41 o
   4   9   5     9983.47     9292.37    207.15 o
   5   9   5        8.65       16.75     46.51 o
   6   9   5     1097.57     1191.57    112.66 o
   7   9   5     1641.71     1497.14    128.67 o
  -6  10   5     3581.11     4316.78    221.18 o
  -5  10   5     5155.02     6033.31    230.16 o
  -4  10   5     1779.26     1756.74    116.34 o
  -3  10   5     9594.76     9353.28    227.51 o
  -2  10   5     8986.77     9817.96    251.11 o
  -1  10   5     7334.44     7912.12    223.61 o
   0  10   5    11446.63    11556.24    313.00 o
   1  10   5     2494.10     2692.83    138.09 o
   2  10   5     3982.57     4596.00    170.92 o
   3  10   5     5770.22     6456.12    181.45 o
   4  10   5       26.08       19.09     36.78 o
   5  10   5      125.32       65.36     46.91 o
   6  10   5     2847.61     3306.91    174.17 o
  -5  11   5      940.29      847.48    113.52 o
  -4  11   5      383.94      458.06     85.54 o
  -3  11   5     4181.82     4039.77    173.97 o
  -2  11   5      653.93      552.65     81.05 o
  -1  11   5     3991.94     4097.90    182.86 o
   0  11   5     5686.04     5627.87    209.88 o
   1  11   5     1807.99     1983.31    131.43 o
   2  11   5     2478.60     2541.86    136.66 o
   3  11   5     3588.83     3558.27    154.07 o
   4  11   5     4848.62     4777.87    189.85 o
   5  11   5      355.77      262.67     69.93 o
  -4  12   5     3718.61     4408.81    247.10 o
  -3  12   5     6647.54     7071.19    243.65 o
  -2  12   5     1946.23     2099.83    139.20 o
  -1  12   5     2385.21     2313.07    146.89 o
   0  12   5     4771.14     5591.69    211.33 o
   1  12   5    14510.83    16406.06    367.46 o
   2  12   5     2580.82     2570.42    147.00 o
   3  12   5     1530.08     1628.65    117.15 o
   4  12   5      342.37      573.22    102.47 o
  -1  13   5     2136.33     2172.49    161.68 o
   0  13   5       90.45      103.62     60.77 o
   1  13   5       31.64       91.06     59.06 o
  -9   0   6    11637.98    11661.22    549.57 o
  -8   0   6    25360.62    28712.77   1539.47 o
  -7   0   6     4080.45     4364.60    316.40 o
  -6   0   6    10584.52    12883.49    778.54 o
  -5   0   6    10835.89    13059.64   1025.57 o
  -4   0   6    56221.10    65207.08   3471.27 o
  -3   0   6    17344.06    15386.96    749.36 o
  -2   0   6    87660.32    89359.61   4624.78 o
  -1   0   6   149531.89   135032.78   2605.83 o
   0   0   6   133101.17   116590.18   3204.67 o
   1   0   6    81441.29    86949.37   2421.87 o
   2   0   6     2526.39     3107.74    120.71 o
   3   0   6   110378.79   112795.66   5179.90 o
   4   0   6    22794.78    24074.76   1128.14 o
   5   0   6    61017.58    62683.46   3666.46 o
   6   0   6    16248.18    16111.24    414.90 o
   7   0   6    24001.51    24813.73    949.76 o
   8   0   6       72.06       88.21     87.31 o
   9   0   6     4400.85     4501.81    504.73 o
  -9   1   6      202.62      308.36     96.81 o
  -8   1   6     3522.70     4030.21    220.53 o
  -7   1   6     8946.52    10905.65    511.38 o
  -6   1   6    25678.96    33577.09   1282.69 o
  -5   1   6      758.76      955.65    131.09 o
  -4   1   6     6178.19     6962.03    273.36 o
  -3   1   6     6692.89     6820.31    332.71 o
  -2   1   6    36635.89    34842.23    881.56 o
  -1   1   6       48.43      100.30     33.85 o
   0   1   6     9837.47    11222.72    179.70 o
   1   1   6    34351.27    34268.90    761.52 o
   2   1   6     5769.64     6697.78    170.89 o
   3   1   6     2882.35     2479.30     77.96 o
   4   1   6     1720.06     1635.89     88.37 o
   5   1   6    26969.16    27903.53    865.21 o
   6   1   6     7267.80     7093.87    179.31 o
   7   1   6     2246.62     2445.87    125.36 o
   8   1   6     2391.23     2199.26    138.26 o
   9   1   6      365.55      306.01     97.92 o
  -9   2   6    19349.13    19905.90   1222.24 o
  -8   2   6     2241.00     2769.43    205.68 o
  -7   2   6     8847.10     9010.00    551.94 o
  -6   2   6    81585.32    89791.09   3918.86 o
  -5   2   6     8130.25     7679.50    279.47 o
  -4   2   6      821.26      878.34    154.29 o
  -3   2   6    64432.43    58952.10   2478.64 o
  -2   2   6    33831.93    28139.32    783.01 o
  -1   2   6      161.32      312.78     44.38 o
   0   2   6    12090.88    11755.82    180.71 o
   1   2   6     7391.89     6590.99    158.61 o
   2   2   6     3243.62     2839.13     67.78 o
   3   2   6    13452.71    15038.77    409.96 o
   4   2   6      166.02      267.46     48.45 o
   5   2   6    12626.28    12429.76    262.32 o
   6   2   6    14844.26    14908.44    405.85 o
   7   2   6      219.52      302.36     66.29 o
   8   2   6     3395.68     3515.43    200.91 o
   9   2   6     6643.82     7078.48    486.30 o
  -9   3   6      115.24      207.40     91.21 o
  -8   3   6       42.47       72.80     80.83 o
  -7   3   6    14468.82    13862.13    858.98 o
  -6   3   6    16000.13    15830.32    784.86 o
  -5   3   6    25902.01    23935.91   1470.35 o
  -4   3   6    41059.47    38537.19   1975.35 o
  -3   3   6      428.44      595.44     84.88 o
  -2   3   6     6473.63     6302.64    165.22 o
  -1   3   6    29240.66    31431.86    453.27 o
   0   3   6    25098.51    26197.21    365.05 o
   1   3   6     1453.55     1645.00     67.36 o
   2   3   6      564.95      513.13     40.56 o
   3   3   6      400.65      512.24     45.43 o
   4   3   6     3618.58     3521.27    121.59 o
   5   3   6     6570.29     6613.31    163.26 o
   6   3   6     2714.21     2671.75    122.41 o
   7   3   6    14192.84    14236.36    603.73 o
   8   3   6       71.23      141.06     58.07 o
   9   3   6     1384.01     1669.34    233.48 o
  -9   4   6      932.08     1002.79    155.32 o
  -8   4   6     1040.77     1042.87    152.03 o
  -7   4   6    12266.81    10389.16    597.43 o
  -6   4   6       18.00      165.95     85.54 o
  -5   4   6      896.10     1067.79    136.64 o
  -4   4   6    36916.36    34490.54   1054.14 o
  -3   4   6    22715.47    21417.51    351.76 o
  -2   4   6    14036.95    14531.80    264.64 o
  -1   4   6     6619.52     6292.14    136.22 o
   0   4   6   108922.68   110136.85   1325.85 o
   1   4   6    26125.24    26748.53    441.29 o
   2   4   6    15386.66    16156.75    310.32 o
   3   4   6    64017.52    63591.52   1502.65 o
   4   4   6      580.62      634.66     67.84 o
   5   4   6    16197.03    15770.66    442.03 o
   6   4   6    12483.87    12458.41    425.46 o
   7   4   6      135.47      153.14     52.79 o
   8   4   6       33.21      -29.45     49.27 o
   9   4   6     1279.86     1411.03    136.66 o
  -9   5   6     3618.67     3748.68    326.48 o
  -8   5   6     2085.91     1615.87    183.30 o
  -7   5   6     3435.69     3054.13    205.49 o
  -6   5   6    11751.51    10607.85    343.14 o
  -5   5   6    29337.11    26763.35    653.66 o
  -4   5   6     4529.82     4404.32    187.85 o
  -3   5   6     2017.27     2037.39    121.04 o
  -2   5   6    31599.83    31073.58    442.64 o
  -1   5   6    54254.60    53889.51    655.02 o
   0   5   6    28534.39    30199.08    356.87 o
   1   5   6    17009.11    17363.48    292.21 o
   2   5   6    32982.14    32020.87    803.00 o
   3   5   6       10.64       17.47     28.48 o
   4   5   6    66751.38    67879.27   1142.96 o
   5   5   6     3648.37     3740.92    172.31 o
   6   5   6      170.39      254.86     62.31 o
   7   5   6     7572.97     7376.96    223.97 o
   8   5   6     9276.80     9094.60    592.15 o
  -8   6   6     1844.13     1897.07    205.44 o
  -7   6   6     2504.98     2611.01    196.08 o
  -6   6   6    11392.00    10683.90    364.31 o
  -5   6   6     2014.86     1988.99    165.91 o
  -4   6   6     1456.95     1678.51    135.86 o
  -3   6   6    88557.06    90481.39    928.83 o
  -2   6   6     6092.50     6017.78    160.12 o
  -1   6   6     6270.13     6503.66    151.47 o
   0   6   6    22259.35    22777.63    325.16 o
   1   6   6    43509.08    44316.09    607.42 o
   2   6   6    30385.70    30719.09    729.63 o
   3   6   6     2232.69     2279.14    104.31 o
   4   6   6    15504.83    15100.57    303.63 o
   5   6   6     7686.40     7902.05    224.31 o
   6   6   6    13217.22    12725.50    283.93 o
   7   6   6        2.49       55.92     51.47 o
   8   6   6      542.81      459.45     83.79 o
  -8   7   6       17.84      111.90     85.96 o
  -7   7   6    23668.53    21758.71    645.62 o
  -6   7   6     1327.20     1123.90    134.43 o
  -5   7   6     5850.82     5348.42    228.21 o
  -4   7   6     2060.42     2203.97    150.82 o
  -3   7   6    39017.03    37198.34    647.87 o
  -2   7   6     4867.20     4470.79    159.09 o
  -1   7   6     6367.56     6247.53    151.26 o
   0   7   6    31070.07    29250.10    358.67 o
   1   7   6     2206.54     2589.94    111.68 o
   2   7   6      240.47      327.58     51.18 o
   3   7   6     9633.35     9772.11    204.55 o
   4   7   6     1670.10     1791.66    121.40 o
   5   7   6       32.76       98.31     49.12 o
   6   7   6    24789.55    24617.47    447.28 o
   7   7   6      464.21      481.55     76.45 o
   8   7   6     1163.15     1110.92    120.59 o
  -7   8   6     3327.71     3233.32    208.86 o
  -6   8   6       20.81      139.13     76.10 o
  -5   8   6     1974.83     2257.73    160.55 o
  -4   8   6       30.82      129.81     60.14 o
  -3   8   6      514.86      593.54     83.64 o
  -2   8   6     1231.64     1209.13     99.56 o
  -1   8   6    27536.47    27218.17    435.64 o
   0   8   6    10790.35    10774.06    280.89 o
   1   8   6     3502.59     3371.87    125.07 o
   2   8   6     9932.73     9791.58    214.07 o
   3   8   6    10810.11    10875.90    219.24 o
   4   8   6     7527.84     7332.66    219.76 o
   5   8   6      213.06      205.73     58.74 o
   6   8   6      505.74      544.49     83.49 o
   7   8   6      517.49      535.77     88.18 o
  -7   9   6     1523.83     1839.84    188.64 o
  -6   9   6      246.43      258.30     88.73 o
  -5   9   6     2987.30     2796.27    152.38 o
  -4   9   6     8368.63     7320.54    221.29 o
  -3   9   6     1161.04     1400.53    106.03 o
  -2   9   6      181.79      262.09     65.91 o
  -1   9   6     9776.52     8953.88    247.74 o
   0   9   6      596.64      850.47     93.07 o
   1   9   6      667.28      626.95     81.28 o
   2   9   6     1364.82     1432.38     94.16 o
   3   9   6      109.23      222.75     50.63 o
   4   9   6       49.04       31.05     47.88 o
   5   9   6     1362.51     1349.57    109.68 o
   6   9   6       17.94       21.28     44.16 o
  -6  10   6      440.92      431.87    100.31 o
  -5  10   6     1873.18     1733.80    130.96 o
  -4  10   6     3578.16     3197.95    149.84 o
  -3  10   6     5815.14     5974.50    216.68 o
  -2  10   6     1136.89     1248.53    115.14 o
  -1  10   6      433.13      396.78     75.41 o
   0  10   6      716.25      660.86     93.16 o
   1  10   6     2591.26     2598.87    134.61 o
   2  10   6      948.59     1019.21    101.16 o
   3  10   6     5419.22     5284.77    167.12 o
   4  10   6      357.96      397.86     74.47 o
   5  10   6      164.06      128.56     55.82 o
   6  10   6      421.51      475.31     87.81 o
  -5  11   6     4287.77     4851.79    282.62 o
  -4  11   6     1343.81     1408.28    125.41 o
  -3  11   6      181.28      265.19     70.91 o
  -2  11   6     2601.05     3122.40    161.67 o
  -1  11   6      501.30      515.37     85.22 o
   0  11   6      216.36      364.47     75.31 o
   1  11   6     3552.57     3368.43    166.71 o
   2  11   6     4858.77     5285.77    185.00 o
   3  11   6        1.10       68.97     43.39 o
   4  11   6     3269.01     3258.45    240.66 o
   5  11   6        7.89       76.50     52.71 o
  -3  12   6      713.97      751.94    100.49 o
  -2  12   6       67.43       89.25     58.27 o
  -1  12   6      629.93      736.76     99.78 o
   0  12   6     2926.29     3275.06    165.17 o
   1  12   6       30.75       33.31     47.79 o
   2  12   6       12.54       44.90     51.75 o
   3  12   6     3104.35     3112.52    167.50 o
  -9   1   7      853.06      886.55    131.90 o
  -8   1   7    12930.27    14776.37    416.17 o
  -7   1   7       35.58       81.35     84.56 o
  -6   1   7     5902.13     6982.29    308.54 o
  -5   1   7    13242.60    17082.88    548.45 o
  -4   1   7     1102.17     1562.33    159.96 o
  -3   1   7     8994.58     9040.50    448.18 o
  -2   1   7    47527.84    45380.37   1215.77 o
  -1   1   7    16310.10    15775.07    293.66 o
   0   1   7     7552.07     8330.56    158.09 o
   1   1   7   112837.35   115646.41   2144.58 o
   2   1   7    11644.20    11475.06    205.78 o
   3   1   7      109.15      179.11     32.53 o
   4   1   7      198.16      183.29     44.27 o
   5   1   7     8174.13     7544.13    360.39 o
   6   1   7      470.19      446.29     72.38 o
   7   1   7     9279.04     9600.95    234.30 o
   8   1   7     3271.39     3387.21    164.09 o
   9   1   7       11.26        4.99     78.77 o
  -9   2   7      377.80      302.16     98.05 o
  -8   2   7     2324.85     2814.47    200.25 o
  -7   2   7    13141.03    14699.82    791.69 o
  -6   2   7    42163.04    49695.63   1315.55 o
  -5   2   7     7481.91     8158.03    292.04 o
  -4   2   7     2968.67     3202.45    209.90 o
  -3   2   7   109333.51   103492.48   4953.17 o
  -2   2   7      397.01      472.30     63.79 o
  -1   2   7       17.52       79.76     35.07 o
   0   2   7     3497.29     4261.91    116.07 o
   1   2   7    20923.29    21807.18    356.21 o
   2   2   7       93.38      206.38     30.11 o
   3   2   7    26444.31    27884.14    693.68 o
   4   2   7     1002.10     1428.72     83.94 o
   5   2   7     2865.57     3238.13    116.34 o
   6   2   7      752.35      694.14     75.65 o
   7   2   7     9157.77     9564.68    260.01 o
   8   2   7     2417.11     2677.15    240.01 o
   9   2   7      540.11      535.82     97.59 o
  -9   3   7      262.07      367.95    104.98 o
  -8   3   7     3700.24     3835.96    294.99 o
  -7   3   7       33.79       71.51     73.64 o
  -6   3   7     7199.77     7467.87    306.99 o
  -5   3   7      976.57     1171.24    141.83 o
  -4   3   7    54558.87    50349.29   2482.05 o
  -3   3   7     5827.43     5989.02    202.82 o
  -2   3   7     2696.45     2556.81    122.23 o
  -1   3   7     8184.61     8423.56    171.65 o
   0   3   7   100241.20   104214.23   1797.64 o
   1   3   7    16428.18    17946.84    304.18 o
   2   3   7     8296.24     8451.44    161.56 o
   3   3   7    38777.78    37566.15    832.36 o
   4   3   7    21678.95    22250.38    449.23 o
   5   3   7        7.99       25.95     39.66 o
   6   3   7      205.90      186.60     51.66 o
   7   3   7       50.17       56.57     56.41 o
   8   3   7        2.71       49.41     61.10 o
   9   3   7      353.72      444.43     91.45 o
  -9   4   7     6746.30     7019.94    440.77 o
  -8   4   7     1588.91     1740.21    187.04 o
  -7   4   7    15154.66    14008.94    550.56 o
  -6   4   7     8462.03     8647.44    542.84 o
  -5   4   7    16016.52    15110.12    912.71 o
  -4   4   7    21639.90    20247.81    748.89 o
  -3   4   7     4556.65     5014.08    218.94 o
  -2   4   7    22102.95    21321.61    461.68 o
  -1   4   7     5562.33     4957.53    130.44 o
   0   4   7     2074.77     2154.39     87.01 o
   1   4   7     7493.37     7898.96    149.33 o
   2   4   7     6746.43     5826.94    138.42 o
   3   4   7      503.16      460.64     63.28 o
   4   4   7    40301.87    42873.80    608.81 o
   5   4   7       51.62      128.22     52.51 o
   6   4   7     1196.72     1112.62    122.51 o
   7   4   7     6571.91     6656.02    287.72 o
   8   4   7     3176.10     3391.62    267.52 o
  -8   5   7     1848.03     2020.82    189.53 o
  -7   5   7     6919.50     5839.79    372.95 o
  -6   5   7     6688.07     5830.87    317.02 o
  -5   5   7     1103.70      891.76    138.29 o
  -4   5   7    28711.68    26702.88    687.77 o
  -3   5   7    64436.96    64702.37   1240.51 o
  -2   5   7    12369.68    12433.04    298.65 o
  -1   5   7     1489.48     1704.17     92.89 o
   0   5   7    17966.63    18381.69    240.17 o
   1   5   7    12222.73    12357.64    195.82 o
   2   5   7    31785.94    32268.46    632.67 o
   3   5   7     1693.84     1774.53     97.25 o
   4   5   7    10742.50    10134.53    249.57 o
   5   5   7      216.95      187.23     58.50 o
   6   5   7      210.34      190.81     56.57 o
   7   5   7     3009.17     2811.15    184.95 o
   8   5   7     3898.08     4116.04    189.56 o
  -8   6   7      492.35      300.41    110.92 o
  -7   6   7    19686.23    18136.37    667.21 o
  -6   6   7     1618.34     1711.65    173.63 o
  -5   6   7       30.87      125.58     83.29 o
  -4   6   7    22663.39    23830.77    566.53 o
  -3   6   7    13776.53    13405.42    321.56 o
  -2   6   7     1551.44     1688.32    100.43 o
  -1   6   7     3013.34     3034.38    118.31 o
   0   6   7    59914.28    56843.28    975.57 o
   1   6   7     4884.19     5068.26    141.53 o
   2   6   7     2321.00     2607.93    103.75 o
   3   6   7    19467.64    17982.93    438.96 o
   4   6   7      113.57      157.59     57.04 o
   5   6   7       16.30       39.60     45.41 o
   6   6   7      991.32     1139.39    107.45 o
   7   6   7      372.11      328.81     68.34 o
   8   6   7      346.95      513.19     90.41 o
  -8   7   7      955.81      792.99    153.71 o
  -7   7   7     2665.43     2498.37    194.28 o
  -6   7   7     6463.31     6474.24    265.00 o
  -5   7   7     1411.44     1797.26    165.55 o
  -4   7   7     5481.72     4820.48    199.13 o
  -3   7   7      855.97      847.07     99.95 o
  -2   7   7     5580.91     6101.72    197.07 o
  -1   7   7      398.04      339.32     60.00 o
   0   7   7       91.66      109.04     40.64 o
   1   7   7       42.31       82.07     39.35 o
   2   7   7      100.71      177.06     42.29 o
   3   7   7    22493.58    22160.52    411.36 o
   4   7   7      451.41      549.30     83.09 o
   5   7   7     2384.81     2230.43    132.79 o
   6   7   7     8130.11     7666.56    238.61 o
   7   7   7     6855.98     6189.49    227.81 o
  -7   8   7     6292.67     5448.88    265.46 o
  -6   8   7     3951.33     4664.09    223.78 o
  -5   8   7     2407.52     2690.75    176.06 o
  -4   8   7     1049.45     1122.05    115.32 o
  -3   8   7       13.05       60.38     52.93 o
  -2   8   7     2066.70     1977.39    137.09 o
  -1   8   7    40355.82    38179.48    821.44 o
   0   8   7     1263.62     1027.44     85.35 o
   1   8   7     1397.93     1434.78     90.59 o
   2   8   7     9415.57     9304.70    221.22 o
   3   8   7    11257.59    10904.89    266.78 o
   4   8   7     2937.38     2764.62    143.59 o
   5   8   7       38.70       79.00     46.09 o
   6   8   7     8045.10     7877.77    352.35 o
   7   8   7       48.41      117.60     54.22 o
  -6   9   7      607.51      995.53    128.70 o
  -5   9   7     4756.15     4471.67    202.75 o
  -4   9   7      311.50      250.88     69.06 o
  -3   9   7      189.21      152.28     64.88 o
  -2   9   7      257.00      483.66     84.56 o
  -1   9   7     6284.87     5821.63    210.11 o
   0   9   7      321.62      397.59     69.36 o
   1   9   7      975.98     1207.72    102.63 o
   2   9   7    11703.65    11485.82    284.11 o
   3   9   7     9035.39     8988.65    259.37 o
   4   9   7       89.30      165.01     55.59 o
   5   9   7     1039.82      943.04    104.34 o
   6   9   7     4714.80     4694.46    188.63 o
  -5  10   7     7978.36     7766.12    252.15 o
  -4  10   7     1724.55     2066.29    144.04 o
  -3  10   7     5455.43     5894.05    221.46 o
  -2  10   7     2201.45     2214.59    148.02 o
  -1  10   7       93.48      107.22     55.99 o
   0  10   7     8474.50     8891.56    262.65 o
   1  10   7     2708.86     2529.03    139.39 o
   2  10   7      948.77      978.83     97.85 o
   3  10   7     6113.00     6196.08    214.03 o
   4  10   7     1695.23     1911.06    131.32 o
   5  10   7     2351.80     2378.14    143.82 o
  -4  11   7     2979.76     2331.45    153.85 o
  -3  11   7     1583.43     1751.58    141.56 o
  -2  11   7     2956.26     2717.81    156.04 o
  -1  11   7     4084.62     3574.01    221.60 o
   0  11   7      406.02      564.84     88.83 o
   1  11   7      150.21      168.88     61.44 o
   2  11   7      171.86      213.34     58.33 o
   3  11   7     1119.92     1001.51    124.76 o
   4  11   7     4171.08     4168.67    203.02 o
  -2  12   7     1901.95     2060.26    147.61 o
  -1  12   7      183.10      137.47     60.93 o
   0  12   7      908.30      759.66    100.02 o
   1  12   7        5.01      -12.62     51.55 o
   2  12   7     3792.28     4432.80    212.81 o
  -9   0   8    17168.56    18628.28    628.07 o
  -8   0   8      143.28      281.80    147.46 o
  -7   0   8     5373.18     6317.99    369.53 o
  -6   0   8    61553.61    77635.10   3913.03 o
  -5   0   8     1677.55     1961.33    278.64 o
  -4   0   8    77583.38    91356.77   8151.73 o
  -3   0   8    13651.20    12659.16   1253.24 o
  -2   0   8     9122.25     8378.03    564.99 o
  -1   0   8   121816.55   119047.34   2021.61 o
   0   0   8     2960.78     2871.53    148.65 o
   1   0   8    36335.05    36055.21    877.71 o
   2   0   8     2006.22     2402.03    132.53 o
   3   0   8     5290.98     6131.84    189.48 o
   4   0   8     1030.42     1224.86    120.14 o
   5   0   8      596.09     1316.11    487.06 o
   6   0   8      327.70      235.82     91.80 o
   7   0   8    31342.46    31124.85    598.88 o
   8   0   8     1534.51     1627.50    219.88 o
   9   0   8     1411.45     1524.53    214.84 o
  -9   1   8     2953.54     3409.54    205.52 o
  -8   1   8    14060.62    15860.21    404.50 o
  -7   1   8     4573.23     5841.70    267.22 o
  -6   1   8     8146.82     9891.74    354.72 o
  -5   1   8      476.48      531.31    125.20 o
  -4   1   8     4425.02     5873.43    290.44 o
  -3   1   8     4683.10     4419.42    271.90 o
  -2   1   8    39311.04    35082.07   1458.11 o
  -1   1   8    10500.75     8969.38    213.48 o
   0   1   8    57446.03    55476.98   1003.69 o
   1   1   8    12094.50    11067.48    169.96 o
   2   1   8    29036.96    27544.88    406.06 o
   3   1   8   142472.42   142149.92   3420.18 o
   4   1   8     6889.67     6719.04    195.74 o
   5   1   8     6737.83     6668.86    179.35 o
   6   1   8    29789.29    30160.80   1058.69 o
   7   1   8    16647.67    17834.99    320.85 o
   8   1   8      530.07      775.71     99.97 o
   9   1   8      490.83      783.29    189.45 o
  -9   2   8       91.82      140.75     83.02 o
  -8   2   8     7372.41     7770.32    387.67 o
  -7   2   8    14934.84    16028.86    657.35 o
  -6   2   8      838.11      984.36    140.51 o
  -5   2   8    17794.13    20045.90    706.94 o
  -4   2   8    99259.09    99275.30   5200.05 o
  -3   2   8    10486.86    10141.87    548.66 o
  -2   2   8       68.55      113.63     51.56 o
  -1   2   8    92694.69    87819.25   1687.74 o
   0   2   8    66161.02    67907.54    955.52 o
   1   2   8    23354.68    23459.17    366.53 o
   2   2   8     7195.95     7203.52    174.86 o
   3   2   8    16001.18    16405.46    447.68 o
   4   2   8     6889.51     6125.89    189.71 o
   5   2   8      515.24      561.48     63.89 o
   6   2   8      551.63      604.96     75.58 o
   7   2   8      972.96      989.57    116.21 o
   8   2   8      971.30      951.14    119.02 o
  -9   3   8      582.34      792.94    131.93 o
  -8   3   8      216.14      318.06    104.33 o
  -7   3   8      882.17      782.14    129.24 o
  -6   3   8     5404.86     5168.66    259.37 o
  -5   3   8     5980.32     5875.02    339.67 o
  -4   3   8     4023.90     3849.92    207.76 o
  -3   3   8    70822.65    65472.55   2351.48 o
  -2   3   8    11025.95    11304.49    285.71 o
  -1   3   8     3610.02     3281.49    121.09 o
   0   3   8    56044.38    53759.89    799.92 o
   1   3   8    14674.34    14272.98    252.01 o
   2   3   8      714.55      730.99     71.43 o
   3   3   8     9096.06     8122.41    181.12 o
   4   3   8    39326.70    39827.88    831.03 o
   5   3   8      199.34      191.43     48.16 o
   6   3   8    14131.17    13763.58    330.89 o
   7   3   8     2261.56     2373.66    237.62 o
   8   3   8       50.08      106.81     64.35 o
  -8   4   8     1013.07     1372.89    171.01 o
  -7   4   8    36282.87    34858.85   1281.23 o
  -6   4   8     5946.31     5430.94    257.81 o
  -5   4   8      554.16      784.84    124.07 o
  -4   4   8     5527.56     5404.77    226.40 o
  -3   4   8    30244.82    29511.12    953.45 o
  -2   4   8     2882.30     2743.09    134.59 o
  -1   4   8    13572.45    13420.69    316.10 o
   0   4   8     2564.22     2462.48     96.54 o
   1   4   8      419.80      460.78     52.89 o
   2   4   8    35035.20    36027.80    489.45 o
   3   4   8     2272.44     2124.19    123.34 o
   4   4   8     8310.26     8691.72    205.62 o
   5   4   8    15644.73    15851.63    331.92 o
   6   4   8      209.10      309.03     59.64 o
   7   4   8      581.31      664.03     93.72 o
   8   4   8     1418.56     1401.06    135.17 o
  -8   5   8     4992.54     4300.03    290.93 o
  -7   5   8      147.30      145.85     94.98 o
  -6   5   8     2404.46     2505.10    199.57 o
  -5   5   8     4806.17     4073.56    228.41 o
  -4   5   8     4729.54     4532.19    217.25 o
  -3   5   8     9849.69    10119.54    269.63 o
  -2   5   8      268.48      376.16     66.30 o
  -1   5   8      518.05      602.07     69.65 o
   0   5   8     4360.23     4672.73    141.93 o
   1   5   8     2893.65     2831.11    102.92 o
   2   5   8      383.50      391.44     58.07 o
   3   5   8      110.35      151.79     42.67 o
   4   5   8       26.54       88.65     47.83 o
   5   5   8     1640.21     1714.39    117.88 o
   6   5   8     1762.52     2023.61    125.72 o
   7   5   8     1199.36     1165.69    125.28 o
   8   5   8       11.33       40.91     57.40 o
  -8   6   8      617.07      637.59    122.25 o
  -7   6   8       43.77       54.00     85.04 o
  -6   6   8     2508.19     2051.38    187.02 o
  -5   6   8     4254.61     4068.02    211.86 o
  -4   6   8     4058.36     4060.08    236.20 o
  -3   6   8     1592.72     1992.99    131.33 o
  -2   6   8      740.59      826.62     84.76 o
  -1   6   8     4422.26     4140.81    148.67 o
   0   6   8    21979.02    22060.73    311.00 o
   1   6   8      245.05      232.43     44.98 o
   2   6   8       77.68       72.05     43.67 o
   3   6   8       63.87      117.39     52.78 o
   4   6   8     2125.54     2042.44    127.87 o
   5   6   8       27.61       25.05     46.19 o
   6   6   8    11252.83    11012.17    376.34 o
   7   6   8      952.31     1101.48    101.73 o
  -7   7   8    13732.40    12087.00    471.13 o
  -6   7   8     3042.86     2965.07    203.27 o
  -5   7   8      429.54      367.60     98.56 o
  -4   7   8     6267.83     6817.99    261.00 o
  -3   7   8     8322.77     8269.97    250.24 o
  -2   7   8     1333.82     1585.93    140.74 o
  -1   7   8    14323.33    13076.81    261.68 o
   0   7   8    12596.91    12627.73    244.54 o
   1   7   8      176.51      256.56     53.57 o
   2   7   8    11930.83    11266.92    232.50 o
   3   7   8      415.03      516.74     80.94 o
   4   7   8      516.02      483.16     78.96 o
   5   7   8      222.44      345.84     70.66 o
   6   7   8     1976.42     1877.12    131.16 o
   7   7   8       85.31      145.35     54.53 o
  -7   8   8      505.15      390.23    109.97 o
  -6   8   8      167.57      201.60     86.24 o
  -5   8   8      345.01      579.33    106.95 o
  -4   8   8      821.59      651.06    103.76 o
  -3   8   8     3730.93     3610.14    184.78 o
  -2   8   8     3969.85     3773.43    183.01 o
  -1   8   8       35.94       64.37     47.99 o
   0   8   8      451.86      566.03     70.56 o
   1   8   8      187.84      180.73     46.05 o
   2   8   8      901.97      900.20     91.99 o
   3   8   8     1231.88     1042.42    106.50 o
   4   8   8      822.50      744.97     92.66 o
   5   8   8       64.86       77.65     51.71 o
   6   8   8      103.04       93.26     54.24 o
  -6   9   8     2546.48     2951.05    201.08 o
  -5   9   8     6269.10     6966.94    255.14 o
  -4   9   8     1543.73     1502.14    155.38 o
  -3   9   8     1298.95     1057.09    117.51 o
  -2   9   8     3678.01     3921.07    191.04 o
  -1   9   8     9917.01     9895.72    280.51 o
   0   9   8     5669.24     5173.36    195.65 o
   1   9   8     2490.35     2539.82    122.09 o
   2   9   8     5760.32     5863.52    189.75 o
   3   9   8      493.06      542.01     80.94 o
   4   9   8     1345.36     1258.58    112.36 o
   5   9   8     1388.78     1367.01    113.13 o
   6   9   8     1620.78     1955.68    152.21 o
  -5  10   8     9047.47     8116.65    302.75 o
  -4  10   8      257.28      201.63     78.89 o
  -3  10   8      626.18      515.41     95.48 o
  -2  10   8      664.85      474.91     89.66 o
  -1  10   8       66.39       66.69     53.22 o
   0  10   8     8164.61     7590.70    243.87 o
   1  10   8     2572.47     2986.69    146.40 o
   2  10   8       41.38      116.66     60.52 o
   3  10   8       14.74       29.93     42.49 o
   4  10   8      657.52      665.22     90.63 o
   5  10   8       76.09      148.26     58.55 o
  -4  11   8      100.78      222.88     85.33 o
  -3  11   8       16.85       16.52     60.77 o
  -2  11   8      958.56     1084.64    119.02 o
  -1  11   8     2797.49     2649.81    158.47 o
   0  11   8       20.92       28.55     47.12 o
   1  11   8       30.41       53.11     51.48 o
   2  11   8     1171.01      979.66    132.22 o
   3  11   8      151.59      210.59     72.23 o
  -1  12   8      978.28      802.16    106.66 o
   0  12   8      218.24      174.29     63.63 o
   1  12   8     1266.63     1362.88    140.97 o
  -8   1   9     2125.52     2420.04    186.50 o
  -7   1   9      859.07     1078.66    146.99 o
  -6   1   9    27310.93    32672.62    937.65 o
  -5   1   9       64.22      194.74     96.14 o
  -4   1   9     2879.16     2930.03    219.16 o
  -3   1   9    11823.37    12043.66    582.76 o
  -2   1   9     4134.34     4132.76    250.64 o
  -1   1   9      825.65     1163.56     88.69 o
   0   1   9    14210.70    14546.12    341.37 o
   1   1   9     3664.78     3251.28    112.14 o
   2   1   9      632.35      466.39     53.82 o
   3   1   9     6960.41     6712.68    189.34 o
   4   1   9      676.31      557.49     74.43 o
   5   1   9     4489.32     4115.73    163.11 o
   6   1   9      419.08      348.49     69.48 o
   7   1   9      194.14      256.90     61.67 o
   8   1   9       21.58      -16.41     51.05 o
  -8   2   9     6527.84     6943.85    336.44 o
  -7   2   9     1224.23     1459.95    161.71 o
  -6   2   9       23.09      155.63     88.09 o
  -5   2   9     3854.22     4559.56    245.81 o
  -4   2   9     3261.59     3846.79    217.74 o
  -3   2   9     8713.97     7688.90    322.80 o
  -2   2   9    40336.20    39101.13    982.27 o
  -1   2   9     2509.78     2508.77    113.37 o
   0   2   9     4980.77     4631.57    131.23 o
   1   2   9    14642.25    14000.69    225.43 o
   2   2   9    14409.13    13883.49    241.86 o
   3   2   9    16565.42    17014.46    449.94 o
   4   2   9    17860.76    17587.76    441.11 o
   5   2   9     5410.10     5407.35    167.40 o
   6   2   9    11518.70    12026.84    266.57 o
   7   2   9     5122.13     4984.21    197.17 o
   8   2   9       66.62       12.12     63.79 o
  -8   3   9     3629.95     3671.18    224.38 o
  -7   3   9     3321.93     3816.10    229.50 o
  -6   3   9      461.83      496.06    112.30 o
  -5   3   9    17120.18    17099.04    726.46 o
  -4   3   9     2369.97     2374.90    188.10 o
  -3   3   9    15243.81    14503.13    470.72 o
  -2   3   9     1661.95     2072.04    152.64 o
  -1   3   9    45210.53    45620.46    608.11 o
   0   3   9     3133.87     2928.91    108.44 o
   1   3   9    10851.15    10220.40    201.48 o
   2   3   9       71.04       91.91     41.81 o
   3   3   9     1255.95     1464.04     91.74 o
   4   3   9     3182.63     2611.62    112.67 o
   5   3   9    28780.78    28339.19    525.33 o
   6   3   9     3246.31     3275.83    148.37 o
   7   3   9       21.70       77.75     60.52 o
   8   3   9     2652.11     2645.63    170.50 o
  -8   4   9     1359.48     1313.17    165.03 o
  -7   4   9     2418.24     2531.88    214.71 o
  -6   4   9      234.81      363.30    101.87 o
  -5   4   9     4673.40     4444.81    264.89 o
  -4   4   9       39.41      103.48     74.65 o
  -3   4   9    17288.84    16836.25    664.45 o
  -2   4   9     1156.18     1207.88    120.43 o
  -1   4   9     6487.24     6880.78    194.44 o
   0   4   9     4319.31     4151.00    126.30 o
   1   4   9     1234.23     1429.24     99.68 o
   2   4   9    22379.65    21901.79    369.17 o
   3   4   9      207.65      349.69     55.70 o
   4   4   9     1024.87     1104.33     84.49 o
   5   4   9     2140.12     2504.14    129.07 o
   6   4   9       56.40      104.71     56.87 o
   7   4   9        4.19       41.66     53.68 o
   8   4   9      879.68      860.24    116.87 o
  -8   5   9     1151.87     1440.97    170.57 o
  -7   5   9     1630.80     1620.80    185.90 o
  -6   5   9     2292.20     2045.72    207.23 o
  -5   5   9     3309.01     2797.24    208.91 o
  -4   5   9      149.67      293.30     84.51 o
  -3   5   9      723.87      645.71     95.78 o
  -2   5   9    16163.98    16241.29    396.21 o
  -1   5   9    16186.07    16467.91    442.24 o
   0   5   9     2563.29     2478.08    115.14 o
   1   5   9      165.75      245.62     53.46 o
   2   5   9     1307.75     1078.25     90.24 o
   3   5   9    18500.31    17507.42    286.76 o
   4   5   9     4806.76     4703.12    168.16 o
   5   5   9     2266.78     2541.21    128.11 o
   6   5   9    14459.65    13702.02    280.21 o
   7   5   9     1200.35     1154.86    116.87 o
  -7   6   9     1840.02     1651.06    187.20 o
  -6   6   9      619.01      609.13    123.60 o
  -5   6   9     7312.59     6462.39    294.67 o
  -4   6   9      422.11      382.61     99.89 o
  -3   6   9     2325.10     2302.82    156.65 o
  -2   6   9     2359.44     2487.71    133.02 o
  -1   6   9    17766.90    16844.38    301.40 o
   0   6   9       75.40      118.05     48.84 o
   1   6   9     8687.46     8577.54    208.41 o
   2   6   9    10796.30    10384.42    227.23 o
   3   6   9     2384.47     2339.20    124.99 o
   4   6   9       77.85       92.53     54.26 o
   5   6   9      325.28      369.76     71.18 o
   6   6   9     1685.61     1596.02    117.82 o
   7   6   9      855.27      816.23    102.39 o
  -7   7   9     2945.74     2915.26    219.49 o
  -6   7   9    10189.37     9863.72    391.17 o
  -5   7   9     1245.21     1276.23    147.18 o
  -4   7   9     2748.20     2811.17    184.18 o
  -3   7   9     6169.52     6826.11    288.01 o
  -2   7   9     3217.16     3623.13    179.32 o
  -1   7   9     4931.70     4542.33    163.27 o
   0   7   9     7091.30     6770.49    205.77 o
   1   7   9     2155.57     2045.84    132.15 o
   2   7   9      709.86      798.52     87.93 o
   3   7   9    16182.12    15519.41    296.99 o
   4   7   9      553.75      541.03     84.61 o
   5   7   9      461.12      488.33     79.36 o
   6   7   9     3238.14     3337.68    156.55 o
  -6   8   9     2234.32     2333.75    178.82 o
  -5   8   9     1747.88     1928.99    163.21 o
  -4   8   9    28704.56    28728.96    990.10 o
  -3   8   9     4674.44     5081.27    236.31 o
  -2   8   9     6400.72     6705.78    237.44 o
  -1   8   9      138.97      111.93     62.72 o
   0   8   9      329.24      357.84     61.73 o
   1   8   9     2467.03     2473.13    138.02 o
   2   8   9    17343.37    17242.10    337.44 o
   3   8   9      629.29      654.90     89.33 o
   4   8   9     2994.47     2674.13    147.61 o
   5   8   9      135.36      117.88     61.79 o
   6   8   9     2008.14     2126.32    135.44 o
  -5   9   9     5442.04     6006.39    271.56 o
  -4   9   9     1649.15     2408.81    187.57 o
  -3   9   9     3334.73     3472.66    201.32 o
  -2   9   9     8306.89     8148.88    303.47 o
  -1   9   9     3065.96     3561.29    178.24 o
   0   9   9    13380.55    13507.97    317.96 o
   1   9   9      116.27      228.12     60.38 o
   2   9   9     2465.90     2531.37    147.75 o
   3   9   9     5764.24     5782.74    201.36 o
   4   9   9     1690.62     1639.16    123.52 o
   5   9   9       21.85       12.29     46.22 o
  -4  10   9      291.46      261.08     94.50 o
  -3  10   9     1314.50     1522.34    159.06 o
  -2  10   9       30.40      105.36     62.50 o
  -1  10   9       85.54      149.40     61.64 o
   0  10   9     7509.10     8058.39    258.13 o
   1  10   9     4035.99     3946.72    212.34 o
   2  10   9      430.21      439.49     93.61 o
   3  10   9     2770.03     2986.94    166.23 o
   4  10   9     7135.80     7245.64    232.09 o
  -3  11   9    14209.27    14938.78    424.82 o
  -2  11   9      732.82      641.27    102.60 o
  -1  11   9     2023.43     1749.93    137.97 o
   0  11   9     5044.46     4894.54    232.82 o
   1  11   9      778.92     1079.37    151.18 o
   2  11   9       35.89       71.52     62.67 o
  -8   0  10     3773.41     3913.28    305.59 o
  -7   0  10      241.76      279.65    128.19 o
  -6   0  10    57813.73    67527.18   3334.75 o
  -5   0  10      152.41      186.26    138.79 o
  -4   0  10    19943.52    22008.92   2415.95 o
  -3   0  10    77802.70    77087.80   9381.91 o
  -2   0  10    29826.69    28144.02   1838.42 o
  -1   0  10       31.33       43.77     69.70 o
   0   0  10     1491.43     2156.11    146.25 o
   1   0  10    25024.71    22457.70    435.88 o
   2   0  10     5235.96     5296.90    193.17 o
   3   0  10     3997.49     4443.82    245.37 o
   4   0  10      312.75      196.62     79.41 o
   5   0  10     8196.13     8179.42    321.70 o
   6   0  10     7852.76     8037.60    504.12 o
   7   0  10       48.67      112.17     71.67 o
   8   0  10     4095.77     3925.91    289.60 o
  -8   1  10      935.59     1082.17    136.45 o
  -7   1  10    13975.05    14836.88    398.82 o
  -6   1  10     3857.17     4309.39    222.81 o
  -5   1  10     7272.90     8560.95    474.65 o
  -4   1  10     4434.51     4416.23    332.85 o
  -3   1  10     2373.67     2353.55    201.30 o
  -2   1  10     3425.62     3497.54    247.95 o
  -1   1  10     7474.45     7006.85    298.43 o
   0   1  10    14820.72    13484.60    235.46 o
   1   1  10    47164.54    45547.07    822.97 o
   2   1  10     3420.51     3360.85    128.75 o
   3   1  10    12415.26    12193.16    226.62 o
   4   1  10     3001.05     2597.60    137.89 o
   5   1  10       49.47       96.76     51.38 o
   6   1  10     1062.33     1380.89    110.88 o
   7   1  10     2439.30     2707.11    153.68 o
   8   1  10      123.87      263.51     75.54 o
  -8   2  10      904.67     1002.35    129.54 o
  -7   2  10      116.76      227.10     90.80 o
  -6   2  10     2391.20     2953.02    205.01 o
  -5   2  10     5990.64     6458.00    274.03 o
  -4   2  10     2526.62     2561.36    208.89 o
  -3   2  10     2799.98     2824.18    194.42 o
  -2   2  10     1601.06     1567.77    148.25 o
  -1   2  10      461.46      370.66     64.39 o
   0   2  10    12416.26    12071.74    239.36 o
   1   2  10      387.46      538.93     66.89 o
   2   2  10     1088.83     1496.02     99.56 o
   3   2  10    19600.73    18964.04    433.86 o
   4   2  10       44.89      115.15     49.44 o
   5   2  10     1485.64     1727.67    118.89 o
   6   2  10     3528.77     3669.13    155.89 o
   7   2  10     3203.18     3658.61    171.76 o
   8   2  10      834.44      909.38    117.78 o
  -8   3  10      387.64      486.80    116.60 o
  -7   3  10     1568.77     1786.52    173.17 o
  -6   3  10    20396.01    22020.20    501.09 o
  -5   3  10     1463.90     1961.30    188.85 o
  -4   3  10    20903.75    21237.71    936.84 o
  -3   3  10     5636.63     5098.05    224.81 o
  -2   3  10      938.90      858.76    113.73 o
  -1   3  10    17956.58    17850.89    411.61 o
   0   3  10      602.08      584.11     73.23 o
   1   3  10    14183.02    13460.58    251.89 o
   2   3  10      776.53      940.99     85.79 o
   3   3  10     3152.75     3822.46    135.14 o
   4   3  10      161.18      176.55     47.19 o
   5   3  10      881.30      954.01     90.77 o
   6   3  10     9279.03    10443.03    344.49 o
   7   3  10     5202.27     5225.71    224.71 o
  -7   4  10      379.11      422.96    113.04 o
  -6   4  10      625.25      538.20    110.47 o
  -5   4  10     4139.95     4469.77    241.70 o
  -4   4  10      628.73      740.87    113.56 o
  -3   4  10     3285.47     3519.94    189.48 o
  -2   4  10      289.99      322.41     79.17 o
  -1   4  10    11694.45    11692.53    286.28 o
   0   4  10    44063.46    42613.20    473.82 o
   1   4  10     7163.38     7191.04    187.78 o
   2   4  10     6746.90     6476.83    175.27 o
   3   4  10    11319.29    11320.40    230.25 o
   4   4  10     7468.05     7366.83    192.59 o
   5   4  10     3676.85     4140.26    158.47 o
   6   4  10       45.36       27.41     55.92 o
   7   4  10     2483.51     2837.48    176.06 o
  -7   5  10    15418.27    13572.71    439.06 o
  -6   5  10      647.19      600.64    132.62 o
  -5   5  10     5185.14     4731.39    244.46 o
  -4   5  10    21281.70    19947.75    625.34 o
  -3   5  10    39180.67    38553.90   1321.26 o
  -2   5  10      162.73      293.28     76.62 o
  -1   5  10      713.73      771.21     90.91 o
   0   5  10    36786.99    35816.22    453.52 o
   1   5  10    16000.65    16173.97    307.64 o
   2   5  10     3013.65     3320.64    132.27 o
   3   5  10     1580.00     1595.09     96.78 o
   4   5  10     1384.94     1633.20    108.98 o
   5   5  10     4767.35     5463.35    182.84 o
   6   5  10      503.14      510.87     86.43 o
   7   5  10     1725.76     1605.68    143.07 o
  -7   6  10     9535.34     8301.34    350.15 o
  -6   6  10     1997.15     1833.64    193.28 o
  -5   6  10      121.66       76.78     80.92 o
  -4   6  10      869.60      759.37    125.32 o
  -3   6  10      952.52     1399.46    149.18 o
  -2   6  10    11280.33    11526.72    317.87 o
  -1   6  10     1080.96     1437.69    112.01 o
   0   6  10     1231.43     1446.09    119.28 o
   1   6  10      419.00      379.63     70.46 o
   2   6  10      213.15      223.46     60.01 o
   3   6  10     3854.08     4409.67    165.67 o
   4   6  10    19399.39    20028.95    421.30 o
   5   6  10      687.44      827.31     92.10 o
   6   6  10     4769.94     5315.16    199.58 o
  -6   7  10      206.16      239.92     96.47 o
  -5   7  10    12752.67    11754.37    444.16 o
  -4   7  10       75.63      128.44     83.40 o
  -3   7  10     4584.08     5067.18    244.13 o
  -2   7  10    10424.14    10536.51    323.30 o
  -1   7  10     7295.06     7269.97    207.98 o
   0   7  10    11167.10    10604.44    293.67 o
   1   7  10       34.15       63.02     52.45 o
   2   7  10    23981.25    23498.16    379.42 o
   3   7  10     1991.60     2112.19    130.81 o
   4   7  10      362.15      343.88     64.20 o
   5   7  10     3828.46     4011.11    161.47 o
   6   7  10        8.50       43.54     50.27 o
  -5   8  10     5054.99     4543.20    239.27 o
  -4   8  10     3213.32     3470.92    210.07 o
  -3   8  10       21.18      142.03     75.26 o
  -2   8  10      141.03      133.42     76.17 o
  -1   8  10       68.74       59.45     51.13 o
   0   8  10      396.49      335.57     70.12 o
   1   8  10     1465.07     1714.81    125.39 o
   2   8  10     3268.19     3296.34    163.54 o
   3   8  10      499.90      687.25     91.18 o
   4   8  10      587.26      694.13     96.55 o
   5   8  10      409.07      489.03     75.86 o
  -5   9  10      172.19      226.88     87.12 o
  -4   9  10     2339.71     2637.30    189.83 o
  -3   9  10       76.61      142.50     76.81 o
  -2   9  10       11.68       44.29     66.67 o
  -1   9  10     6109.29     5642.63    220.62 o
   0   9  10      410.72      469.93     86.32 o
   1   9  10      600.69      640.12     94.76 o
   2   9  10       57.34       70.15     56.84 o
   3   9  10     2862.33     2888.12    149.12 o
   4   9  10     1700.59     1856.24    128.92 o
  -3  10  10      179.69      155.26     82.66 o
  -2  10  10     3181.32     3106.15    198.90 o
  -1  10  10     2217.98     1889.23    139.12 o
   0  10  10      366.50      366.58     94.68 o
   1  10  10       71.08       51.04     55.30 o
   2  10  10      429.10      505.87    104.52 o
   3  10  10      448.74      622.21     95.19 o
   0  11  10     3228.64     3285.31    253.27 o
  -8   1  11      517.71      693.89    102.66 o
  -7   1  11     6408.41     7626.80    285.23 o
  -6   1  11     7872.99     8353.90    292.49 o
  -5   1  11     2344.17     2897.12    205.69 o
  -4   1  11     3310.08     3684.11    286.38 o
  -3   1  11    35007.40    34118.94   2521.92 o
  -2   1  11     4502.00     4307.47    257.03 o
  -1   1  11     7700.04     7003.87    208.51 o
   0   1  11       10.87      114.19     52.18 o
   1   1  11      754.20      871.89     80.95 o
   2   1  11     1222.10     1580.77    101.94 o
   3   1  11    20561.58    20694.79    401.19 o
   4   1  11      517.62      445.33     77.14 o
   5   1  11      311.08      401.26     75.05 o
   6   1  11     1350.72     1367.08    113.65 o
   7   1  11      259.42      366.35     81.15 o
  -7   2  11     2177.67     2307.14    184.19 o
  -6   2  11      791.59      920.01    137.16 o
  -5   2  11      508.47      606.61    119.69 o
  -4   2  11    13739.62    13516.69    786.67 o
  -3   2  11     8086.61     7875.29    415.37 o
  -2   2  11     1161.63     1352.63    141.24 o
  -1   2  11    18762.51    18448.21    481.43 o
   0   2  11    11105.57    10886.97    247.62 o
   1   2  11     7919.79     7377.87    191.75 o
   2   2  11      349.21      389.72     63.74 o
   3   2  11      701.15      727.73     75.85 o
   4   2  11     6358.46     6209.86    249.46 o
   5   2  11      849.28      959.91    100.74 o
   6   2  11      103.30      181.59     57.03 o
   7   2  11     2646.03     2879.20    179.34 o
  -7   3  11     6340.48     6222.87    261.17 o
  -6   3  11      464.24      627.97    117.71 o
  -5   3  11     1566.80     1865.97    179.55 o
  -4   3  11     9698.33     9393.76    459.88 o
  -3   3  11     8727.96     8328.41    343.66 o
  -2   3  11      534.44      542.96     94.67 o
  -1   3  11     1701.69     1858.66    146.66 o
   0   3  11      330.02      371.35     59.11 o
   1   3  11     5137.66     4997.08    160.70 o
   2   3  11      254.81      224.90     51.27 o
   3   3  11    10921.75    10465.57    219.22 o
   4   3  11    10579.31    10188.04    233.63 o
   5   3  11      604.17      681.66     89.98 o
   6   3  11        9.21       91.50     65.52 o
   7   3  11     3453.37     3311.49    188.41 o
  -7   4  11     3760.99     3609.59    228.18 o
  -6   4  11      182.46      252.43     93.52 o
  -5   4  11       14.43       18.24     80.35 o
  -4   4  11     8849.19     8053.87    284.39 o
  -3   4  11    21834.88    20216.88    713.31 o
  -2   4  11     1082.85     1353.12    133.81 o
  -1   4  11      202.01      159.75     72.05 o
   0   4  11    47243.34    44341.46    704.73 o
   1   4  11     5066.57     4888.39    168.38 o
   2   4  11      590.43      682.00     75.48 o
   3   4  11     7031.07     6573.86    201.48 o
   4   4  11     1972.22     2054.97    107.13 o
   5   4  11      134.96      178.15     65.25 o
   6   4  11      504.36      710.89    109.61 o
   7   4  11       14.21      118.30     71.07 o
  -7   5  11    14597.38    14504.58    445.35 o
  -6   5  11     3359.14     3574.11    236.94 o
  -5   5  11       72.09      129.52     98.47 o
  -4   5  11    14607.01    14150.97    450.98 o
  -3   5  11     1185.03      954.42    120.15 o
  -2   5  11     2378.13     2603.17    162.92 o
  -1   5  11        6.52       91.75     67.32 o
   0   5  11      327.48      366.37     70.02 o
   1   5  11       24.31      113.06     53.18 o
   2   5  11     2666.27     2660.96    120.47 o
   3   5  11     1606.73     1485.30     98.69 o
   4   5  11     9599.70     9699.75    340.99 o
   5   5  11      232.01      293.85     66.10 o
   6   5  11       47.19       93.86     57.11 o
  -6   6  11     6216.79     5678.94    283.76 o
  -5   6  11     1758.54     1800.96    180.60 o
  -4   6  11     3755.88     3828.91    233.36 o
  -3   6  11     2682.57     2844.78    185.19 o
  -2   6  11    15622.08    15666.73    476.66 o
  -1   6  11       40.18      105.42     64.99 o
   0   6  11     2513.17     2428.96    148.07 o
   1   6  11       47.31      101.69     51.05 o
   2   6  11     7255.62     7074.40    210.59 o
   3   6  11     4622.91     4712.75    170.81 o
   4   6  11     1163.68     1258.20    104.25 o
   5   6  11      165.62      166.79     53.89 o
   6   6  11     2173.28     2503.60    147.84 o
  -5   7  11     2505.08     2896.37    236.45 o
  -4   7  11     1916.60     2334.70    199.24 o
  -3   7  11      179.73      340.74    101.28 o
  -2   7  11      174.87      280.36     96.06 o
  -1   7  11    17525.35    18468.37    546.51 o
   0   7  11     1132.95     1025.27    115.84 o
   1   7  11     7290.86     7690.01    244.96 o
   2   7  11     2587.80     2668.69    149.28 o
   3   7  11     2301.68     2275.87    137.35 o
   4   7  11      137.34      178.73     57.18 o
   5   7  11      164.09       93.34     53.89 o
  -5   8  11     3474.59     3021.07    209.50 o
  -4   8  11      159.70      183.45     87.29 o
  -3   8  11     3660.52     4005.32    227.51 o
  -2   8  11     3665.96     3217.26    199.92 o
  -1   8  11      347.91      446.17    115.59 o
   0   8  11       89.36      123.00     57.10 o
   1   8  11       91.70      169.03     62.17 o
   2   8  11       27.77       73.00     54.03 o
   3   8  11     4193.61     4091.95    175.20 o
   4   8  11      321.01      369.78     79.82 o
  -4   9  11      350.24      367.64    115.40 o
  -3   9  11      937.15     1239.69    154.69 o
  -2   9  11     6650.26     6677.63    319.39 o
  -1   9  11     5238.04     4653.66    258.93 o
   0   9  11     2977.53     2479.02    184.86 o
   1   9  11     1439.36     1272.29    150.73 o
   2   9  11     6633.74     6178.31    227.34 o
   3   9  11      759.35      587.01     90.06 o
  -2  10  11      293.22      323.32     91.63 o
  -1  10  11      397.39      337.51    112.20 o
   0  10  11       42.66       67.91     80.34 o
   1  10  11       72.86      105.93     74.08 o
  -7   0  12      965.53     1156.01    189.76 o
  -6   0  12     8360.97     8906.98    415.29 o
  -5   0  12     3733.62     4239.97    311.08 o
  -4   0  12     7489.38     7628.20    777.39 o
  -3   0  12       73.52      181.71    120.93 o
  -2   0  12     2670.34     2897.67    267.68 o
  -1   0  12    54901.36    52475.90   1422.48 o
   0   0  12     5275.58     5485.63    252.20 o
   1   0  12     6533.93     6160.01    287.50 o
   2   0  12    13829.98    12777.49    444.57 o
   3   0  12    70070.59    70201.04   2432.61 o
   4   0  12      274.63      541.21    115.31 o
   5   0  12      507.95      703.57    123.38 o
   6   0  12    24677.40    25385.83    711.80 o
   7   0  12      402.37      605.04    120.80 o
  -7   1  12      956.68     1137.04    139.44 o
  -6   1  12     1916.10     2316.20    186.69 o
  -5   1  12     9039.18     9938.17    388.91 o
  -4   1  12    16387.52    17012.09   1128.15 o
  -3   1  12      135.93      200.26     87.33 o
  -2   1  12       42.36       97.81     74.62 o
  -1   1  12    39995.70    38880.86    519.34 o
   0   1  12       80.19       93.84     51.38 o
   1   1  12     1769.33     1782.55    122.51 o
   2   1  12     1330.87     1641.04    112.25 o
   3   1  12     1161.63     1091.80    142.30 o
   4   1  12      367.10      343.28     70.09 o
   5   1  12     3101.80     2900.69    146.79 o
   6   1  12     3911.54     4056.34    168.63 o
   7   1  12     3531.70     3482.03    198.34 o
  -7   2  12     2782.56     3007.47    201.03 o
  -6   2  12     6193.73     6576.78    271.75 o
  -5   2  12      283.88      405.44    105.58 o
  -4   2  12      202.36      190.00     87.82 o
  -3   2  12    26687.31    24890.47    809.51 o
  -2   2  12     3534.08     3385.21    194.83 o
  -1   2  12     1013.38     1084.46    121.84 o
   0   2  12    21236.93    19533.88    379.16 o
   1   2  12     1892.16     2006.18    113.27 o
   2   2  12     9027.98     9399.10    227.23 o
   3   2  12     8944.77     8555.11    267.03 o
   4   2  12     1004.64      949.11    102.11 o
   5   2  12     3234.92     3745.30    162.83 o
   6   2  12     4146.87     4703.76    178.51 o
  -7   3  12    14265.24    13952.54    462.56 o
  -6   3  12     1840.78     1998.17    186.02 o
  -5   3  12      128.74       97.52     88.60 o
  -4   3  12    11566.44    10855.88    644.85 o
  -3   3  12       45.94       60.34     77.07 o
  -2   3  12      407.92      610.37    105.70 o
  -1   3  12       27.39      220.99     96.60 o
   0   3  12     1736.21     1785.98    147.75 o
   1   3  12     1821.35     1616.35    105.95 o
   2   3  12      668.20      722.77     83.01 o
   3   3  12        0.98       20.53     37.21 o
   4   3  12     9221.36     8752.55    281.90 o
   5   3  12     2655.74     2676.11    143.81 o
   6   3  12     1302.82     1402.12    141.28 o
  -6   4  12     1136.91     1178.08    151.65 o
  -5   4  12     5454.04     5589.41    261.47 o
  -4   4  12     2147.14     2265.16    185.08 o
  -3   4  12     3062.78     3033.90    187.90 o
  -2   4  12     2457.36     2459.78    186.18 o
  -1   4  12      878.08     1254.30    153.02 o
   0   4  12    22342.25    21965.59    487.24 o
   1   4  12     2659.35     2502.30    134.64 o
   2   4  12     1538.08     1588.19    103.04 o
   3   4  12      895.15     1157.64     92.97 o
   4   4  12      114.73      187.20     57.63 o
   5   4  12     1908.71     2248.61    161.00 o
   6   4  12       96.43       86.99     66.71 o
  -6   5  12       59.85       57.81     98.33 o
  -5   5  12      619.24      665.45    139.06 o
  -4   5  12     1437.40     1287.89    157.03 o
  -3   5  12      467.39      636.96    107.97 o
  -2   5  12      139.10      201.78     77.17 o
  -1   5  12     1372.77     1358.91    154.22 o
   0   5  12     9114.75     8481.19    264.42 o
   1   5  12      153.82      170.87     59.53 o
   2   5  12     4611.02     4708.52    170.90 o
   3   5  12     3196.56     3164.24    130.10 o
   4   5  12     3071.81     3252.51    145.52 o
   5   5  12     4839.76     4445.48    186.81 o
   6   5  12      795.29      915.30    117.43 o
  -5   6  12     2305.76     2221.28    223.84 o
  -4   6  12    12367.42    11940.13    469.65 o
  -3   6  12     4982.62     5500.65    236.65 o
  -2   6  12     2160.00     2069.42    171.05 o
  -1   6  12       42.63       96.56     71.58 o
   0   6  12       34.41       78.68     64.15 o
   1   6  12     1071.58     1471.39    121.57 o
   2   6  12     8898.25     8268.06    237.83 o
   3   6  12      348.61      403.28     74.31 o
   4   6  12       46.68      172.90     52.10 o
   5   6  12      233.89      245.44     69.81 o
  -5   7  12     3468.64     3024.68    230.30 o
  -4   7  12       59.07      127.30     89.30 o
  -3   7  12       23.07       -8.84     82.44 o
  -2   7  12     7248.00     7198.89    328.88 o
  -1   7  12       15.74       70.67     63.95 o
   0   7  12     2020.57     2126.36    155.45 o
   1   7  12       16.58       73.56     52.99 o
   2   7  12       26.29       96.89     56.66 o
   3   7  12     1001.60     1167.07    117.29 o
   4   7  12     2313.28     2373.70    148.27 o
  -4   8  12        7.50      124.70     96.50 o
  -3   8  12       75.50      141.57     89.97 o
  -2   8  12      611.46      637.61    143.93 o
  -1   8  12      168.94      368.87    120.91 o
   0   8  12      830.95      625.82     99.91 o
   1   8  12      130.48      165.42     57.31 o
   2   8  12        5.67       45.61     51.04 o
   3   8  12      186.95      302.85     72.60 o
  -2   9  12      158.78      161.03    108.48 o
  -1   9  12       50.50       37.63     78.27 o
   0   9  12       13.95       74.36     82.86 o
   1   9  12      884.57     1082.59    144.07 o
   2   9  12      131.26      165.40     64.76 o
  -6   1  13       69.53      115.55     79.74 o
  -5   1  13      242.39      284.20     89.99 o
  -4   1  13      482.20      516.85    108.82 o
  -3   1  13      138.79      145.74     82.14 o
  -2   1  13      334.99      286.53     94.75 o
  -1   1  13     4833.67     4806.73    201.47 o
   0   1  13     4871.51     4077.10    163.78 o
   1   1  13     1154.17     1096.22    108.20 o
   2   1  13     4344.39     3863.09    172.17 o
   3   1  13       78.79       94.41     57.20 o
   4   1  13       98.13       97.64     54.44 o
   5   1  13       16.58       70.44     50.45 o
   6   1  13     2587.97     2569.63    138.50 o
  -6   2  13     3536.56     3288.72    198.49 o
  -5   2  13     9236.21     9521.49    521.10 o
  -4   2  13     3845.30     3613.42    209.58 o
  -3   2  13     1218.61     1166.20    151.96 o
  -2   2  13      974.33      900.57    136.77 o
  -1   2  13     6877.24     6506.09    248.31 o
   0   2  13     3295.19     3109.92    177.44 o
   1   2  13     6296.11     6186.72    198.06 o
   2   2  13     5112.99     5124.51    177.03 o
   3   2  13     3047.04     2749.01    147.52 o
   4   2  13      333.93      425.88     77.02 o
   5   2  13     6506.99     6598.76    289.86 o
   6   2  13      444.91      445.45     88.05 o
  -6   3  13        9.10      153.99     84.52 o
  -5   3  13     4855.07     5309.84    289.78 o
  -4   3  13       71.25      160.95     88.32 o
  -3   3  13     3461.77     3028.94    230.98 o
  -2   3  13     4388.38     4316.21    229.75 o
  -1   3  13      718.31      619.88    112.34 o
   0   3  13      274.14      303.45     78.79 o
   1   3  13    13301.12    13189.70    323.32 o
   2   3  13     6656.04     7107.75    206.09 o
   3   3  13      658.46      780.92     93.06 o
   4   3  13      153.80      159.93     58.76 o
   5   3  13     1429.47     1771.11    124.44 o
  -6   4  13      136.12      143.67    101.94 o
  -5   4  13     1164.96     1159.71    153.28 o
  -4   4  13      681.79      555.40    116.91 o
  -3   4  13      482.57      575.37    122.14 o
  -2   4  13     5155.76     5196.07    246.02 o
  -1   4  13      269.23      418.88    104.83 o
   0   4  13      602.26      681.15    105.39 o
   1   4  13      404.59      452.42     82.49 o
   2   4  13     5124.35     4939.83    175.89 o
   3   4  13        7.43       79.01     41.77 o
   4   4  13     1185.13     1192.06    109.61 o
   5   4  13     2715.99     2960.90    177.59 o
  -5   5  13     2061.36     2147.56    212.33 o
  -4   5  13      606.88      574.80    120.12 o
  -3   5  13     2445.86     2604.61    196.73 o
  -2   5  13     1007.23      991.86    144.04 o
  -1   5  13      440.30      722.91    120.53 o
   0   5  13      471.47      480.45     94.86 o
   1   5  13     1276.15     1444.68    125.92 o
   2   5  13     2210.87     2414.64    129.58 o
   3   5  13       40.57      108.25     53.85 o
   4   5  13      320.76      364.88     82.35 o
   5   5  13     1164.34     1261.22    128.94 o
  -4   6  13      275.70      380.35    126.91 o
  -3   6  13     2129.12     2170.36    198.87 o
  -2   6  13     3841.61     3566.46    213.09 o
  -1   6  13     5824.01     5468.85    244.43 o
   0   6  13      986.52     1005.77    123.61 o
   1   6  13     4140.92     3497.97    170.48 o
   2   6  13     3810.63     3495.64    160.56 o
   3   6  13     1868.17     1834.97    132.02 o
   4   6  13       16.06       45.45     52.70 o
  -4   7  13      900.11      871.31    156.46 o
  -3   7  13     4001.04     3552.54    345.98 o
  -2   7  13     2744.19     2652.93    248.05 o
  -1   7  13     2399.91     1929.33    162.00 o
   0   7  13      339.37      351.21     88.01 o
   1   7  13     2202.15     1756.26    146.00 o
   2   7  13      231.52      318.41     74.23 o
   3   7  13      779.83     1046.85    117.18 o
  -2   8  13     7294.36     7459.72    360.85 o
  -1   8  13     1403.70     1691.82    208.48 o
   0   8  13       23.77       64.94     62.91 o
   1   8  13       55.16      124.19     68.74 o
   2   8  13       74.25      110.87     63.18 o
  -5   0  14      176.88      222.21    118.43 o
  -4   0  14       26.88       83.03    104.47 o
  -3   0  14     4420.70     3330.85    317.51 o
  -2   0  14       18.97       42.00    100.23 o
  -1   0  14      614.51      652.30    135.29 o
   0   0  14      471.79      649.51    131.51 o
   1   0  14    13417.14    11478.37    445.17 o
   2   0  14      898.00     1206.18    175.43 o
   3   0  14     1621.53     1703.90    193.97 o
   4   0  14     5843.86     5782.42    349.83 o
   5   0  14     1395.45     1521.34    174.46 o
  -5   1  14     1436.58     1430.87    148.23 o
  -4   1  14      440.82      454.66    111.43 o
  -3   1  14    18440.33    15801.89    576.20 o
  -2   1  14     3162.22     2707.11    198.59 o
  -1   1  14      573.00      520.24    102.25 o
   0   1  14     3141.66     2966.44    159.03 o
   1   1  14      254.53      286.46     82.95 o
   2   1  14     1451.45     1495.14    135.95 o
   3   1  14       52.51      204.03     65.16 o
   4   1  14     2107.68     2013.98    127.86 o
   5   1  14       77.01      103.66     59.08 o
  -5   2  14      670.18      881.84    129.01 o
  -4   2  14     3009.13     2751.11    209.29 o
  -3   2  14      942.38      884.86    142.53 o
  -2   2  14     1115.95      985.11    148.20 o
  -1   2  14     8797.92     8666.19    295.32 o
   0   2  14     1019.70      806.95    115.77 o
   1   2  14     5047.48     4921.01    183.91 o
   2   2  14     1138.11     1167.39    124.87 o
   3   2  14      150.54      319.08     71.03 o
   4   2  14     1671.68     1557.02    123.61 o
   5   2  14       11.13       52.72     53.40 o
  -5   3  14     2396.80     2351.77    208.11 o
  -4   3  14     9354.52     8412.03    464.46 o
  -3   3  14      841.18      656.79    131.68 o
  -2   3  14      977.63      903.57    138.00 o
  -1   3  14     3306.97     2974.96    203.23 o
   0   3  14     3530.21     3256.63    177.02 o
   1   3  14      911.79     1019.32    114.46 o
   2   3  14     2528.22     2239.64    133.40 o
   3   3  14     8115.24     7730.72    257.89 o
   4   3  14      650.19      937.39    102.68 o
  -4   4  14     7302.09     6681.80    309.55 o
  -3   4  14     9160.52     9157.65    349.17 o
  -2   4  14     3036.28     3021.72    213.65 o
  -1   4  14     1221.69      991.58    133.55 o
   0   4  14      896.43      882.42    114.28 o
   1   4  14     3567.44     3815.97    178.93 o
   2   4  14      326.18      415.11     77.35 o
   3   4  14     1435.21     1266.49    125.25 o
   4   4  14     1307.53     1518.93    120.85 o
  -4   5  14       17.87       80.61     94.01 o
  -3   5  14       18.00       -6.23     89.28 o
  -2   5  14      319.16      345.33    101.37 o
  -1   5  14     1008.93     1346.32    155.04 o
   0   5  14     5629.65     5742.88    243.51 o
   1   5  14      211.83      269.26     70.45 o
   2   5  14       63.08      165.81     61.38 o
   3   5  14     5269.92     5767.44    195.78 o
  -3   6  14     1366.31     1228.52    173.26 o
  -2   6  14     4815.04     4526.27    241.04 o
  -1   6  14     1507.09     1788.87    164.35 o
   0   6  14     4494.20     4171.88    208.74 o
   1   6  14     1050.43     1047.89    114.90 o
   2   6  14     1738.04     1690.99    139.21 o
   3   6  14      157.85      224.18     67.73 o
  -2   7  14      626.99      653.03    159.03 o
  -1   7  14      298.29      365.37     91.69 o
   0   7  14     5616.82     5682.02    305.17 o
   1   7  14       80.96       99.51     62.32 o
  -4   1  15      157.89      304.10    100.41 o
  -3   1  15      512.97      545.51    118.20 o
  -2   1  15     1521.13     1419.31    170.42 o
  -1   1  15     5267.74     5012.11    239.71 o
   0   1  15     1639.01     1803.42    162.68 o
   1   1  15      706.41      849.61    117.97 o
   2   1  15     1555.07     1519.66    132.80 o
   3   1  15      376.55      364.89     81.90 o
   4   1  15     1162.09     1282.45    122.04 o
  -4   2  15      803.76      857.58    141.64 o
  -3   2  15      330.10      271.00    112.53 o
  -2   2  15       20.93       -7.30     75.28 o
  -1   2  15     3836.04     3427.99    226.09 o
   0   2  15        1.37       22.92     62.84 o
   1   2  15      998.56     1022.94    142.19 o
   2   2  15       31.78       69.31     59.37 o
   3   2  15     4794.58     4221.91    191.55 o
   4   2  15     2883.95     2885.24    153.21 o
  -4   3  15     5654.18     4910.46    317.66 o
  -3   3  15     9013.14     7767.66    336.62 o
  -2   3  15      122.32       21.83     86.00 o
  -1   3  15     3457.07     2873.63    203.12 o
   0   3  15     8545.72     7917.65    266.98 o
   1   3  15      159.06      233.68     75.45 o
   2   3  15      200.94      167.39     77.22 o
   3   3  15       27.95       37.41     56.34 o
  -3   4  15      320.91      273.67    110.90 o
  -2   4  15     1537.74     1318.83    175.78 o
  -1   4  15       18.94        0.14     74.18 o
   0   4  15     1997.20     1924.86    150.87 o
   1   4  15      306.88      309.49     73.96 o
   2   4  15      728.57      711.43    113.23 o
   3   4  15     3662.33     3728.48    276.34 o
  -2   5  15     2894.06     2938.72    223.24 o
  -1   5  15      201.02      325.67    103.92 o
   0   5  15     3235.48     3075.53    192.82 o
   1   5  15      862.52      677.90     98.97 o
   2   5  15      122.84      127.01     62.47 o
  -3   0  16      490.10      475.95    157.83 o
  -2   0  16      603.05      412.32    170.37 o
  -1   0  16     4656.23     4371.80    474.52 o
   0   0  16       52.52       47.90    175.08 o
   1   0  16     7753.40     7616.73    395.55 o
   2   0  16      701.11      860.80    184.82 o
  -2   1  16      249.50      323.00    109.23 o
  -1   1  16    10338.55     9918.92    407.92 o
   0   1  16      546.89      820.71    142.18 o
   1   1  16      375.51      609.16    122.64 o
   2   1  16     7725.61     7369.71    300.54 o
  -2   2  16      183.36      157.55    110.71 o
  -1   2  16     1125.80     1094.50    173.63 o
   0   2  16      689.09      847.44    125.98 o
   1   2  16       16.89      111.94     75.31 o
   2   2  16       40.91       48.50     73.93 o
  -1   3  16       26.92      165.38     93.93 o
   0   3  16     3946.70     3915.95    200.66 o
   1   3  16      146.15      158.13     84.85 o
 
